# Supplementary material for: The epidemiology, clinical presentation, and predictors of severe Tick-borne encephalitis in Lithuania, a highly endemic country: A retrospective study of 1040 patients
Source: PLoS One. 2020 Nov 19;15(11):e0241587. doi: 10.1371/journal.pone.0241587 (PMC7676731; doi:10.1371/journal.pone.0241587)
Supplement: S1 Appendix — (XLSX) [file pone.0241587.s001.xlsx]

## Sheet: Visa
Nr	center 1 infec dis, 2- neurology	Age	Sex man-1, woman-2	severity of illness	clinical form	myelitis	severe form	inhabitat of city 1, country - 2	TBE vaccination	Tick bite	several ticks	Incubac_per	Milk infection	place of infection	Comorbidities_2GR	Artial hipertension	coronary heart dis.	art. Fibrillation	Heart failure	Diabetes	Oncological diseases	alcoholism	condition after CNS trauma	CNS_diseasses	N_cochlearis_neuritis	condition after stroke	Mielopathy	Polineuropathy	thyroid diseases	Other diseases	first stage	Temp	ICU	Headache	diziness	myalgia	vomiting	meningeal signs	nuchal rigidity	Kernig signs	quant. Disorder of consc.	somnolen.	GCS scores	sopor	GCS scores	coma	coma scores	psychomotor a.	disorientation
1	1	62	1	moderate	ME	0	0	2	0	0	0		0	3	0	0	0	0	0	0	0	0	0	0	0	0	0	0	0	0	1		0	1	1	0	0	0	0	0	0	0		0		0		0	0
2	1	54	1	severe	myelitis	1	1	2	0	0	0		0	1	0	0	0	0	0	0	0	0	0	0	0	0	0	0	0	0	0	42	1	1	1	0	0	1	1	1	1	1	13	1	10	1	8	1	1
3	1	56	2	severe	ME	0	1	2	0	1	0	7	0	1	1	0	0	0	0	0	0	0	0	0	0	0	0	0	0	1	1	39	1	1	1	0	0	1	1	1	0	0		0		0		1	1
4	1	48	2	severe	myelitis	1	1	2	0	0	0		0	1	1	0	0	0	0	0	0	0	0	0	0	0	0	0	0	0	0		1	1	1	0	1	1	1	1	0	0		0		0		1	0
5	1	78	2	severe	myelitis	1	1	2	0	0	0		0	1	1	1	0	0	0	0	0	0	0	1	0	0	0	0	0	0	0	39	1	1	1	1	0	0	0	0	1	1	13	1	9	0		0	1
6	1	43	1	moderate	ME	0	0	1	0	0	0		0		1	1	0	0	0	0	0	0	0	0	0	0	0	0	0	0	1	38	1	1	0	0	0	1	1	1	0	0		0		0		0	0
7	1	39	1	severe	ME	0	1	2	0	1	1		0	1	1	0	0	0	0	0	0	1	0	0	0	0	0	1	0	0	1	40	1	1	1	0	0	0	0	0	1	1	13	1	11	0		1	1
8	1	73	2	severe	ME	0	1	2	0	0	0		0		1	0	1	0	0	0	0	0	0	1	0	0	0	0	1	1	1	38.4	1	1	1	0	1	1	1	1	0	0		0		0		0	1
9	1	70	2	moderate	ME	0	0	1	0	1	0		0	2	1	1	0	0	0	0	0	0	0	0	0	0	0	0	0	0	0	38.5	1	1	1	0	1	1	1	1	1	1	14	0		0		0	1
10	1	27	2	mild	ME	0	0	1	0	0	0		0	2	0	0	0	0	0	0	0	0	0	0	0	0	0	0	0	0	1	39	0	1	1	1	1	1	1	0	0	0		0		0		0	0
11	1	54	1	severe	myelitis	1	1	2	0	0	0		0	1	1	0	0	0	0	0	0	1	0	0	0	0	0	1	0	0	0	40	1	1	0	0	1	0	0	0	1	1	13	1	11	0		1	1
12	1	56	1	moderate	ME	0	0	2	0	0	0		0	3	1	0	1	0	0	0	0	0	0	0	0	0	0	0	0	1	1	39	0	0	1	0	0	0	0	0	0	0		0		0		0	0
13	1	47	1	severe	myelitis	1	1	2	0	1	0		0	1	0	0	0	0	0	0	0	0	0	0	0	0	0	0	0	0	0	40.2	0	0	0	0	0	0	0	0	0	0		0		0		1	0
14	1	26	1	moderate	ME	0	0	1	0	1	0		0	2	0	0	0	0	0	0	0	0	0	0	0	0	0	0	0	0	1	39	0	1	0	0	0	1	0	1	0	0		0		0		0	0
15	1	35	2	moderate	ME	0	0	1	0	1	0		0	2	0	0	0	0	0	0	0	0	0	0	0	0	0	0	0	0	0	39.2	0	1	0	0	0	0	0	0	0	0		0		0		0	0
16	1	24	1	mild	myelitis	0	0	1	0	1	0		0	2	1	0	0	0	0	0	0	0	1	0	0	0	0	0	0	0	1	39.5	0	1	1	1	0	1	1	1	0	0		0		0		0	0
17	1	83	1	severe	ME	0	1	2	0	0	0		1		1	0	0	0	0	0	0	0	0	0	0	0	1	0	0	0	0		1	0	0	0	0	0	0	0	1	0		1	12	0		1	1
18	1	67	1	moderate	ME	0	0	2	0	1	0	7	0	1	1	0	1	1	0	0	0	0	0	0	0	1	0	0	0	0	1	39	0	0	0	0	0	1	1	0	0	0		0		0		1	1
19	1	58	2	moderate	ME	0	0	1	0	0	0		1		1	1	0	0	0	0	0	0	0	0	0	0	0	0	0	0	1	39.5	0	0	0	1	1	0	0	0	0	0		0		0		0	0
20	1	76	2	moderate	ME	0	0	1	0	0	0		0		1	1	0	0	0	0	0	0	0	0	0	0	0	0	0	0	1	39.5	1	0	1	0	1	1	1	0	0	0		0		0		0	0
21	1	55	1	moderate	ME	0	0	1	0	0	0		0	1	1	1	0	0	0	0	0	0	0	0	0	0	0	0	0	0	1	39.8	1	1	0	0	0	1	1	0	1	1	14	0		0		0	0
22	1	47	2	mild	myelitis	0	0	2	0	0	0		0	1	1	0	0	0	0	0	0	0	0	0	0	0	0	0	0	1	1	39.5	0	1	0	1	1	0	0	0	0	0		0		0		0	0
23	1	48	2	mild	Meningitis	0	0	1	0	1			0	2	1	1	0	0	0	0	0	0	0	0	0	0	0	0	0	0	0	39	0	0	0	0	1	0	0	0	0	0		0		0		0	0
24	1	40	2	mild	ME	0	0	2	0	0	0		0	1	0	0	0	0	0	0	0	0	0	0	0	0	0	0	0	0	1	39	0	0	0	0	0	0	0	0	0	0		0		0		0	0
25	1	71	2	mild	ME	0	0	1	0	1	1		0	2	0	0	0	0	0	0	0	0	0	0	0	0	0	0	0	0	1	39	0	1	0	0	0	1	1	1	0	0		0		0		0	0
26	2	48	2	moderate	ME	0	0	1		0	0				0	0	0	0	0	0	0	0	0	0	0	0	0	0	0	0	0	40	0	1	0	0	0	0	0	0	0	0		0		0		0	0
27	1	57	1	moderate	ME	0	0	2	0	1	1	18	0	1	1	0	0	0	0	0	0	0	0	0	0	0	0	0	0	1	1	39.8	0	1	1	0	0	1	1	0	0	0		0		0		0	0
28	1	55	1	severe	ME	0	1	1	0	1	0		0	2	0	0	0	0	0	0	0	0	0	0	0	0	0	0	0	0	0	39	1	1	0	0	0	1	1	0	1	0		1	12	0		1	1
29	1	78	2	moderate	ME	0	0	1	0	1	0	13	0	2	1	1	0	0	0	0	0	0	0	0	0	0	0	0	0	0	1	39	0	0	1	0	0	0	0	0	0	0		0		0		0	0
30	1	18	1	mild	Meningitis	0	0	1	0	1	0	3	0	2	0	0	0	0	0	0	0	0	0	0	0	0	0	0	0	0	1	38.5	0	1	0	1	1	0	0	0	0	0		0		0		0	0
31	1	51	2	moderate	ME	0	0	2	0	1	0		0	1	1	1	0	0	0	1	0	0	0	0	0	0	0	0	0	0	0		0	1	1	0	0	0	0	0	0	0		0		0		0	0
32	1	41	2	moderate	ME	0	0	1	0	1	0	5	0	2	0	0	0	0	0	0	0	0	0	0	0	0	0	0	0	0	1	38.7	1	1	0	0	0	0	0	0	0	0		0		0		0	0
33	1	65	1	moderate	ME	0	0	2	0	1	1		0	1	1	1	0	0	0	0	0	0	0	0	0	0	0	0	0	0	1	39.5	1	1	0	0	0	0	0	0	0	0		0		0		0	0
34	1	59	2	moderate	ME	0	0	1	0	1	0	6	0	2	0	0	0	0	0	0	0	0	0	0	0	0	0	0	0	0	1	39	1	1	1	0	0	0	0	0	0	0		0		0		0	0
35	1	62	1	moderate	ME	0	0	1	0	1	1	37	0		0	0	0	0	0	0	0	0	0	0	0	0	0	0	0	0	1	39.6	1	1	0	0	0	0	0	0	0	0		0		0		0	0
36	1	75	2	severe	myelitis	1	1	1	0	1	0		1	2	1	1	0	0	0	0	0	0	0	0	0	0	0	0	0	0	0	39	0	1	0	0	1	0	0	0	1	1	13	0		0		0	0
37	1	58	1	moderate	ME	0	0	1	0	1	0		0	2	1	1	0	0	0	0	0	0	1	0	0	0	0	0	0	0	0	39.9	0	1	1	0	0	0	0	0	0	0		0		0		0	0
38	1	52	1	moderate	ME	0	0	1	1	1	1	20	0	2	0	0	0	0	0	0	0	0	0	0	0	0	0	0	0	0	1	39.5	0	1	1	0	0	0	0	0	0	0		0		0		0	0
39	1	63	2	severe	ME	0	1	1	0	1	0	4	0	2	1	1	0	0	0	0	0	0	0	0	0	0	0	0	0	0	1	38.8	1	1	1	0	0	0	0	0	1	1	13	0		0		1	1
40	1	77	1	severe	myelitis	1	1	1	0	1	0		0	2	1	1	0	0	0	0	0	0	0	0	0	0	0	0	0	1	0	39.6	1	0	1	0	1	1	0	1	0	0		0		0		1	1
41	1	57	1	severe	myelitis	1	1	2	0	0	0		0	1	0	0	0	0	0	0	0	0	0	0	0	0	0	0	0	0	0		1	0	0	0	0	1	1	0	0	0		0		0		1	1
42	1	74	1	severe	ME	0	1	1	0	1	1		0		1	1	1	0	0	0	1	0	0	0	0	0	0	0	0	0	1	39	1	1	0	0	1	1	1	0	1	0		1	9	0		0	0
43	1	78	2	moderate	LP not done	0	0	1	0	0	0				1	0	1	1	0	0	0	0	0	0	0	0	0	0	0	1	0	38	0	1	1	0	1	0	0	0	0	0		0		0		0	0
44	1	63	1	moderate	ME	0	0	1	0	1	0		0	2	1	0	0	0	0	0	0	0	0	0	0	0	0	0	0	1	1	39	1	1	0	0	0	0	0	0	0	0		0		0		1	1
45	1	67	1	moderate	ME	0	0	2	0	1	1		1	1	1	0	0	0	0	1	0	0	0	0	0	0	0	0	0	0	0		0	0	1	1	1	0	0	0	0	0		0		0		0	0
46	1	42	2	moderate	ME	0	0	1	0	1	0	16	0	2	0	0	0	0	0	0	0	0	0	0	0	0	0	0	0	0	1	38.6	0	1	1	0	0	1	1	0	0	0		0		0		0	0
47	1	31	1	mild	Meningitas	0	0	2	0	1	0		0	1	0	0	0	0	0	0	0	0	0	0	0	0	0	0	0	0	1	38.6	0	1	0	0	0	0	0	0	0	0		0		0		0	0
48	1	45	1	mild	ME	0	0	1	0	0	0		0	2	0	0	0	0	0	0	0	0	0	0	0	0	0	0	0	0	1	38.5	0	1	1	0	0	0	0	0	0	0		0		0		0	0
49	1	71	1	mild	ME	0	0	1	0	0	0		0		1	1	0	0	0	0	1	0	0	0	0	0	0	0	0	0	0	39.8	0	1	0	0	0	0	0	0	0	0		0		0		0	0
50	1	21	1	moderate	ME	0	0	1	0	1	0		0	2	0	0	0	0	0	0	0	0	0	0	0	0	0	0	0	0	1	39.5	0	1	0	0	0	0	0	0	0	0		0		0		0	0
51	1	81	2	mild	Encefalitas	0	0	2	0	0	0		1		1	0	1	0	0	0	0	0	0	1	0	0	0	0	0	0	0	38.1	0	1	1	0	0	0	0	0	0	0		0		0		0	0
52	1	28	1	mild	ME	0	0	1	0	1	0	10	0	2	0	0	0	0	0	0	0	0	0	0	0	0	0	0	0	0	1	39.1	0	1	0	0	0	0	0	0	0	0		0		0		0	0
53	1	39	1	moderate	ME	0	0	2	0	0	0		1	1	0	0	0	0	0	0	0	0	0	0	0	0	0	0	0	0	1	40	0	1	1	0	1	1	1	1	0	0		0		0		0	0
54	1	43	1	moderate	ME	0	0	2	0	1	0		0	1	0	0	0	0	0	0	0	0	0	0	0	0	0	0	0	0	0	40	1	1	1	0	0	0	0	0	0	0		0		0		0	0
55	1	55	2	moderate	ME	0	0	2	0	1	1	10	0	1	0	0	0	0	0	0	0	0	0	0	0	0	0	0	0	0	1	38	1	1	1	0	0	0	0	0	0	0		0		0		0	0
56	1	47	1	mild	Meningitas	0	0	1	0	1	1		0	2	0	0	0	0	0	0	0	0	0	0	0	0	0	0	0	0	1	39	0	1	0	0	1	0	0	0	0	0		0		0		0	0
57	1	73	2	moderate	ME	0	0	2	0	0	0		1	1	1	1	0	0	0	0	0	0	0	0	0	0	0	0	0	0	1	39.5	1	1	0	0	0	1	1	1	0	0		0		0		0	0
58	1	64	2	moderate	ME	0	0	1	0	1	1		0	1	1	1	0	0	0	0	0	0	0	0	0	0	0	0	0	0	0	38.2	0	1	1	0	0	0	0	0	0	0		0		0		1	1
59	1	60	1	moderate	ME	0	0	1	0	1	1		0	2	0	0	0	0	0	0	0	0	0	0	0	0	0	0	0	0	1	39.5	0	1	1	1	0	0	0	0	0	0		0		0		0	0
60	1	58	1	severe	ME	0	1	1	1	0	0		0	2	1	1	0	0	0	0	0	0	0	0	0	0	0	0	0	0	0	39	1	1	1	0	0	1	1	1	0	0		0		0		1	0
61	1	54	2	moderate	ME	0	0	1	0	1	0		0	2	1	1	0	0	0	1	0	0	0	0	0	0	0	0	0	0	0	39	0	1	0	1	0	0	0	0	0	0		0		0		1	1
62	1	33	2	mild	Meningitas	0	0	2	0	0	0		0	1	0	0	0	0	0	0	0	0	0	0	0	0	0	0	0	0	1	38	0	0	1	0	1	0	0	0	0	0		0		0		0	0
63	1	60	1	severe	Mielitas	1	1	1	0	0	0		0	2	1	1	0	0	0	0	0	0	0	0	0	0	0	0	0	0	1	38.5	1	1	0	0	0	0	0	0	0	0		0		0		0	0
64	1	43	1	moderate	ME	0	0	2	0	1	0	12	0	1	1	1	0	0	0	0	0	0	0	0	0	0	0	0	0	1	1	38.6	0	1	1	0	1	0	0	0	0	0		0		0		0	0
65	1	67	1	moderate	ME	0	0	1	0	0	0		0	2	1	1	0	0	0	1	0	0	0	0	0	0	0	0	0	0	0	38.8	0	1	1	0	0	0	0	0	0	0		0		0		0	0
66	1	38	1	moderate	ME	0	0	1	0	1	0	8	0	2	0	0	0	0	0	0	0	0	0	0	0	0	0	0	0	0	1	39	0	1	0	0	1	0	0	0	0	0		0		0		0	0
67	1	30	1	mild	Meningitas	0	0	2	0	1	0		0	1	0	0	0	0	0	0	0	0	0	0	0	0	0	0	0	0	0	39	0	1	0	0	0	0	0	0	0	0		0		0		0	0
68	1	37	2	mild	Meningitas	0	0	1	0	0	0		0	2	0	0	0	0	0	0	0	0	0	0	0	0	0	0	0	0	1	39.4	0	1	0	0	0	1	1	0	0	0		0		0		0	0
69	1	56	2	moderate	ME	0	0	2	0	0	0		0	1	1	1	0	0	0	0	0	0	0	0	0	0	0	0	0	0	1	39.4	0	1	1	0	1	0	0	0	0	0		0		0		0	0
70	1	45	2	moderate	ME	0	0	1	0	0	0		0	2	0	0	0	0	0	0	0	0	0	0	0	0	0	0	0	0	0	39.6	0	1	1	0	0	0	0	0	0	0		0		0		0	0
71	1	63	1	moderate	ME	0	0	2	0	0	0		0	1	0	0	0	0	0	0	0	0	0	0	0	0	0	0	0	0	0	39	0	1	0	0	0	0	0	0	0	0		0		0		0	0
72	1	61	1	moderate	ME	0	0	1	0	0	0		0	3	0	0	0	0	0	0	0	0	0	0	0	0	0	0	0	0	1		1	1	1	0	0	0	0	0	0	0		0		0		0	0
73	1	73	1	severe	Mielitas	1	1	2	0	0	0		0	1	1	1	1	0	0	0	0	0	0	0	0	0	0	0	0	1	0	40	1	1	0	0	0	1	1	1	1	0		1		1	8	1	1
74	1	69	2	moderate	ME	0	0	1	0	1	0	6	0	1	1	1	0	0	0	0	0	0	0	0	0	0	0	0	0	0	1	38.8	0	1	1	0	0	0	0	0	0	0		0		0		0	0
75	1	58	1	moderate	ME	0	0	1	0	1	0	19	0	2	1	1	0	0	0	0	0	0	0	0	0	0	0	0	0	1	1	40	0	0	0	0	0	0	0	0	0	0		0		0		0	0
76	1	67	2	moderate	ME	0	0	2	0	1	0		0	1	1	1	0	0	0	0	0	0	0	0	0	0	0	0	0	0	1	38.2	0	1	0	0	0	0	0	0	0	0		0		0		0	0
77	2	51	1	severe	ME	0	1	1		0	0				0	0	0	0	0	0	0	0	0	0	0	0	0	0	0	0	0	40	1	1	1	0	0	1	1	1	0	0		0		0		1	1
78	1	46	1	moderate	ME	0	0	1	0	1	0	7	0	2	1	1	0	0	0	0	0	0	0	0	0	0	0	0	0	0	1		0	1	1	1	0	0	0	0	0	0		0		0		0	0
79	1	65	1	moderate	ME	0	0	1	0	1	0		0	2	1	1	0	0	0	0	0	0	0	0	0	0	0	0	0	0	1	39	0	0	1	1	0	0	0	0	0	0		0		0		0	0
80	1	32	1	moderate	ME	0	0	1	0	1	1	11	0	2	0	0	0	0	0	0	0	0	0	0	0	0	0	0	0	0	1	39.4	0	1	1	0	0	1	1	0	0	0		0		0		0	0
81	1	72	1	mild	ME	0	0	2	0	1	1		0	1	1	1	0	0	0	0	0	0	0	0	0	0	0	0	0	0	1	39	0	1	0	0	0	0	0	0	0	0		0		0		0	0
82	1	55	1	moderate	ME	0	0	1	0	1	0	4	0	1	1	1	0	0	0	0	0	0	0	0	0	0	0	0	0	0	1	40.2	0	0	0	0	1	0	0	0	0	0		0		0		0	0
83	1	63	1	mild	ME	0	0	1	0	1	0	20	0	2	1	1	0	0	0	1	0	0	0	0	0	0	0	0	0	0	1	39.4	0	0	0	0	1	0	0	0	0	0		0		0		0	0
84	1	66	2	severe	ME	0	1	2	0	0	0		0	1	1	1	0	0	0	0	0	0	0	0	0	1	0	0	0	0	0	38.9	1	1	1	0	0	1	1	1	1	0		0		1	8	0	0
85	1	64	2	mild	Meningitas	0	0	2	0	0	0		0	1	0	0	0	0	0	0	0	0	0	0	0	0	0	0	0	0	0	39	0	1	0	0	1	0	0	0	0	0		0		0		0	0
86	1	43	1	mild	Meningitas	0	0	1	0	1			0	2	1	1	0	0	0	0	0	0	0	0	0	0	0	0	0	0	0	39	0	1	0	0	0	0	0	0	0	0		0		0		0	0
87	1	35	2	severe	ME	0	1	2	0	0	0		0	1	0	0	0	0	0	0	0	0	0	0	0	0	0	0	0	0	1		1	1	0	1	1	1	1	1	0	0		0		0		1	1
88	1	35	2	mild	Meningitas	0	0	1	0	1	0		0	2	0	0	0	0	0	0	0	0	0	0	0	0	0	0	0	0	1	38.5	0	1	0	0	0	0	0	0	0	0		0		0		0	0
89	1	29	1	moderate	Meningitas	0	0	1	0	0	0		0	2	0	0	0	0	0	0	0	0	0	0	0	0	0	0	0	0	0	40	0	1	0	0	1	1	1	1	0	0		0		0		0	0
90	1	71	2	moderate	ME	0	0	1	0	1	1	16	0	2	1	1	0	0	0	0	0	0	0	0	0	0	0	0	0	0	1	40	0	1	0	1	0	0	0	0	0	0		0		0		0	0
91	1	21	1	mild	Meningitas	0	0	1	0	1	1		0	2	0	0	0	0	0	0	0	0	0	0	0	0	0	0	0	0	1	39.5	0	1	0	0	1	1	1	0	0	0		0		0		0	0
92	1	49	2	moderate	ME	0	0	2	0	0	0		1	1	1	0	0	0	0	0	0	0	0	0	0	0	0	0	1	0	1		1	1	0	0	1	1	1	0	1	1	14	0		0		0	0
93	1	74	2	moderate	ME	0	0	1	0	1	1		0	2	1	1	0	0	0	0	0	0	0	0	0	0	0	0	0	0	1	39.2	0	1	1	0	1	1	1	0	0	0		0		0		0	0
94	1	46	1	moderate	ME	0	0	1	0	1	1		0		1	0	0	0	0	0	0	0	0	0	0	0	0	1	0	0	1	37.5	0	0	1	0	0	0	0	0	0	0		0		0		0	0
95	1	66	2	moderate	ME	0	0	1	0	1	0		0	1	1	1	0	0	0	0	0	0	0	0	0	0	0	0	1	0	0	39.2	0	1	1	0	0	0	0	0	1	1	14	0		0		0	0
96	1	22	2	moderate	ME	0	0	1	0	1	0	14	0	2	0	0	0	0	0	0	0	0	0	0	0	0	0	0	0	0	1	40	0		1	0	0	0	0	0	0	0		0		0		0	0
97	1	46	1	mild	Meningitas	0	0	1	0	1	0	4	0	2	0	0	0	0	0	0	0	0	0	0	0	0	0	0	0	0	1		0	1	1	0	1	0	0	0	0	0		0		0		0	0
98	1	67	1	mild	ME	0	0	2	0	1	1		0	1	1	0	0	0	0	0	0	0	1	0	0	0	0	0	0	0	1	38.5	0	1	0	0	0	0	0	0	0	0		0		0		0	0
99	1	44	1	mild	Meningitas	0	0	2	0	0	0		0	1	0	0	0	0	0	0	0	0	0	0	0	0	0	0	0	0	1	39.3	0	1	0	0	0	1	1	1	0	0		0		0		0	0
100	1	23	1	severe	ME	0	1	1	0	1	1		0	2	0	0	0	0	0	0	0	0	0	0	0	0	0	0	0	0	1	40.4	1	0	0	0	1	1	1	1	1	0		1	12	0		0	0
101	1	34	1	mild	Meningitas	0	0	1	0	1	0	5	0	2	0	0	0	0	0	0	0	0	0	0	0	0	0	0	0	0	1	39.4	0	1	0	0	1	0	0	0	0	0		0		0		0	0
102	1	80	2	severe	Mielitas	1	1	2	0	1	0		0	1	1	0	1	0	0	0	0	0	0	0	0	0	0	0	0	0	0		1	1	1	0	0	1	1	0	1	0		1	10	0		0	0
103	1	31	2	severe	ME	0	1	1	0	1	0	3	0	2	0	0	0	0	0	0	0	0	0	0	0	0	0	0	0	0	1	39	0	1	1	0	0	1	1	0	1	1	13	0		0		0	0
104	1	50	1	mild	ME	0	0	1	0	1	0	8	0	2	1	1	0	0	0	0	0	0	0	0	0	0	0	0	0	0	1	39	0	1	1	0	0	0	0	0	0	0		0		0		0	0
105	1	65	2	moderate	ME	0	0	1	0	1	0		0	2	1	1	0	0	0	1	0	0	0	0	0	0	0	0	0	1	0	38.3	0	1	1	0	0	0	0	0	0	0		0		0		0	0
106	1	57	2	moderate	Encefalitas	0	0	2	0	1	0		0	1	1	0	0	0	0	1	0	0	0	0	0	0	0	1	0	0	0	38.5	1	1	1	0	0	0	0	0	0	0		0		0		0	0
107	1	57	1	moderate	ME	0	0	2	0	1	0		0	3	0	0	0	0	0	0	0	0	0	0	0	0	0	0	0	0	0	39	0	1	1	0	0	0	0	0	0	0		0		0		0	0
108	1	26	2	moderate	ME	0	0	1	0	1	0	3	0	2	0	0	0	0	0	0	0	0	0	0	0	0	0	0	0	0	1	38	0	1	0	0	0	1	1	1	0	0		0		0		0	0
109	1	64	1	mild	Meningitas	0	0	2	0	0	0		0	1	0	0	0	0	0	0	0	0	0	0	0	0	0	0	0	0	0	38.7	0	1	1	0	0	0	0	0	0	0		0		0		0	0
110	1	70	1	moderate	ME	0	0	2	0	0	0		0	1	1	0	1	1	0	0	0	0	0	0	0	0	0	0	0	0	0		0	1	1	0	0	0	0	0	0	0		0		0		0	0
111	1	59	1	moderate	ME	0	0	1	0	1	1		0	2	1	0	0	0	0	0	0	0	0	0	0	0	0	0	0	1	0	40	0	0	1	0	0	1	1	1	1	1	14	0		0		0	0
112	1	63	1	moderate	ME	0	0	2	0	1	0		0	1	1	0	0	0	0	1	0	0	0	0	0	0	0	0	0	0	0	38.5	0	1	0	0	0	0	0	0	0	0		0		0		0	0
113	2	49	2	severe	Mielitas	1	1	1	0	1	0		0	2	1	0	0	0	0	0	0	0	0	0	0	0	0	0	1	0	0	39.6	0	1	1	0	0	1	1	1	0	0		0		0		0	0
114	2	69	2	mild	Meningitas	0	0	1	0	0	0		0	2	0	0	0	0	0	0	0	0	0	0	0	0	0	0	0	0	1	38.7	0	1	1	0	1	1	1	0	0	0		0		0		0	0
115	2	74	1	moderate	ME	0	0	2	0	1	1		0	1	0	0	0	0	0	0	0	0	0	0	0	0	0	0	0	0	0	38.6	0	1	1	0	0	1	1	1	1	1	14	0		0		0	0
116	2	29	1	moderate	ME	0	0	1	0	1	1		0	2	1	0	0	0	0	0	0	0	0	0	0	0	0	0	0	1	0	39.9	0	1	1	0	1	1	1	1	0	0		0		0		0	0
117	2	65	1	moderate	ME	0	0	2	0	0	0		0	1	1	0	0	0	0	0	1	0	0	0	0	0	0	0	0	0	1	38.7	0	1	0	0	0	1	1	1	0	0		0		0		0	0
118	2	56	2	moderate	ME	0	0	1	0	1	0		0	2	1	1	0	0	0	0	0	0	0	0	0	0	0	0	0	0		38	0	0	1	0	0	0	0	0	1	1	14	0		0		0	0
119	2	37	2	moderate	Nepatvirtinta LP	0	0	2	0	1	1		0	1	0	0	0	0	0	0	0	0	0	0	0	0	0	0	0	0	1	38	0	1	1	0	1	1	1	0	0	0		0		0		0	0
120	2	72	2	severe	ME	0	1	2	0	0	0		0	1	0	0	0	0	0	0	0	0	0	0	0	0	0	0	0	0	0	39	1	1	0	0	0	1	1	1	1	1	13	1	12	0		0	0
121	1	85	2	severe	ME	0	1	2	0	0	0		0	1	1	1	0	0	0	0	0	0	0	0	0	0	0	0	0	0	0	39	0	1	0	0	0	1	1	0	1	0		1	12	0		0	0
122	2	66	2	severe	Mielitas	1	1	2	0	1	0		0	1	0	0	0	0	0	0	0	0	0	0	0	0	0	0	0	0	0	38.6	1	1	0	0	1	1	1	0	1	0		0		1	5	0	0
123	1	31	1	moderate	ME	0	0	1	1	1	1		0	1	0	0	0	0	0	0	0	0	0	0	0	0	0	0	0	0	0	37.8	0	1	1	0	1	0	0	0	0	0		0		0		0	0
124	1	35	2	mild	ME	0	0	2	0	1	0		0	1	0	0	0	0	0	0	0	0	0	0	0	0	0	0	0	0	0	39.4	0	1	1	0	0	1	1	1	0	0		0		0		0	0
125	1	66	1	mild	ME	0	0	1	0	1	0		0	2	0	0	0	0	0	0	0	0	0	0	0	0	0	0	0	0	0	40	1	1	1	0	0	0	0	0	0	0		0		0		0	0
126	1	22	1	moderate	ME	0	0	1	0	0	0		0		0	0	0	0	0	0	0	0	0	0	0	0	0	0	0	0	1	40.7	1	1	1	0	0	1	1	1	1	1	13	0		0		0	0
127	1	60	2	moderate	ME	0	0	1	0	1	0		0		0	0	0	0	0	0	0	0	0	0	0	0	0	0	0	0	0	38	0	1	0	1	0	1	1	0	0	0		0		0		0	0
128	1	35	1	mild	ME	0	0	1	0	1	0	7	0		0	0	0	0	0	0	0	0	0	0	0	0	0	0	0	0	1	39	0	1	1	0	0	1	1	0	0	0		0		0		0	0
129	1	66	1	moderate	ME	0	0	1	0	0	0		1		1	1	0	0	0	1	0	0	0	0	0	0	0	0	0	1	1	39	1	1	1	0	0	1	1	1	0	0		0		0		0	0
130	1	39	1	moderate	ME	0	0	1	0	1	0	3	0	2	0	0	0	0	0	0	0	0	0	0	0	0	0	0	0	0	1	38	0	1	1	0	0	0	0	0	0	0		0		0		0	0
131	1	68	1	moderate	ME	0	0	1	0	1	0		0	1	1	0	0	0	0	0	0	0	0	0	0	0	0	0	0	1	0	38.4	0	1	1	0	0	0	0	0	0	0		0		0		0	0
132	1	50	2	mild	Meningitas	0	0	1	0	1	0		0	2	0	0	0	0	0	0	0	0	0	0	0	0	0	0	0	0	0	37.9	0	1	0	1	0	1	1	0	0	0		0		0		0	0
133	1	52	1	mild	ME	0	0	2	0	0	0		0		1	1	0	0	0	0	0	0	0	0	0	0	0	0	0	0	0	38.2	0	1	1	0	0	1	0	1	0	0		0		0		0	0
134	1	57	1	moderate	Encefalitas	0	0	1	0	0	0		1	1	1	1	0	0	0	0	0	0	0	0	0	0	0	0	0	1	0	39.5	0	1	0	0	0	1	1	1	0	0		0		0		0	0
135	1	46	1	moderate	ME	0	0	2	0	0	0		0	1	1	1	0	0	0	0	0	0	0	0	0	0	0	0	0	0	1	39	1	1	1	1	0	0	0	0	0	0		0		0		0	0
136	1	57	1	moderate	ME	0	0	1	0	1	1		0		1	0	0	0	0	0	0	0	0	0	0	0	0	0	0	1	0	39.3	0	1	0	1	0	1	1	1	0	0		0		0		0	0
137	1	60	1	severe	ME	0	1	1	0	1	0		0	2	0	0	0	0	0	0	0	0	0	0	0	0	0	0	0	0	0	40	1	1	1	0	0	1	1	1	0	0		0		0		0	1
138	1	44	2	moderate	ME	0	0	1	0	1	0	7	0	2	0	0	0	0	0	0	0	0	0	0	0	0	0	0	0	0	1	38	0	1	1	1	0	0	0	0	0	0		0		0		0	0
139	1	58	1	mild	Nepatvirtinta LP	0	0	1	0	0	0		0		0	0	0	0	0	0	0	0	0	0	0	0	0	0	0	0	1	38	0	1	1	1	0	0	0	0	0	0		0		0		0	0
140	1	44	1	mild	ME	0	0	2	0	1	0		0	2	0	0	0	0	0	0	0	0	0	0	0	0	0	0	0	0	1	38.2	0	1	0	0	1	1	1	1	0	0		0		0		0	0
141	1	37	1	moderate	ME	0	0	1	0	1	0		0	2	0	0	0	0	0	0	0	0	0	0	0	0	0	0	0	0	0	40.5	0	1	0	1	0	1	0	1	0	0		0		0		0	0
142	1	55	2	moderate	ME	0	0	1	0	1	0	11	0	1	0	0	0	0	0	0	0	0	0	0	0	0	0	0	0	0	1	38.2	0	1	1	1	0	1	1	0	0	0		0		0		0	0
143	1	47	1	moderate	ME	0	0	1	0	0	0		0		0	0	0	0	0	0	0	0	0	0	0	0	0	0	0	0	1	38.6	0	1	0	0	0	1	0	1	0	0		0		0		1	1
144	1	68	1	moderate	ME	0	0	2	0	0	0		1	1	1	1	0	0	0	0	0	0	0	0	0	0	0	0	0	0	1	39.3	0	1	0	0	0	1	1	1	0	0		0		0		0	0
145	1	30	1	mild	Meningitis	0	0	1	0	0	0		0		0	0	0	0	0	0	0	0	0	0	0	0	0	0	0	0	1	40	0	1	0	0	0	1	1	1	0	0		0		0		0	0
146	2	71	2	moderate	Encefalitis	0	0	2		1	0	9			1	1	1	0	0	0	0	0	0	0	0	0	0	0	0	1	1	38	0	1	1	0	0	0	0	0	0	0		0		0		1	0
147	1	35	1	mild	ME	0	0	1	0	1	0	2	0	2	1	0	0	0	0	0	0	0	0	0	0	0	0	0	0	1	1	39.1	0	1	1	0	0	0	0	0	0	0		0		0		0	0
148	1	76	1	moderate	ME	0	0	1	0	1	0		0		1	1	0	0	0	0	0	0	0	0	0	0	0	0	0	0	1	39	0	1	0	0	0	0	0	0	0	0		0		0		0	0
149	1	27	2	mild	ME	0	0	1	0	1	0	3	0	2	0	0	0	0	0	0	0	0	0	0	0	0	0	0	0	0	1	38.5	0	1	1	1	0	0	0	0	0	0		0		0		0	0
150	1	77	2	mild	LP not done	0	0	1	0	1	0		0	2	1	1	0	0	0	0	1	0	0	0	0	0	0	0	0	0	0	38.1	0	1	1	0	1	0	0	0	0	0		0		0		0	0
151	1	61	2	moderate	ME	0	0	2	0	1	0		0	1	1	1	0	0	0	0	0	0	0	0	0	0	0	0	0	0	0	40	0	1	1	0	0	0	0	0	0	0		0		0		0	0
152	1	44	1	mild	ME	0	0	1	0	0	0		0		1	1	0	0	0	0	0	0	0	0	0	0	0	0	0	0	1	37.8	0	1	1	0	0	0	0	0	0	0		0		0		0	0
153	1	55	2	moderate	ME	0	0	1	0	1	0	19	0	2	1	0	0	0	0	0	0	0	0	0	0	0	0	0	1	0	1	39	0	1	1	0	0	1	1	1	0	0		0		0		0	0
154	1	53	1	mild	LP not done	0	0	1	0	0	0		0		0	0	0	0	0	0	0	0	0	0	0	0	0	0	0	0	1	39.1	0	1	1	0	0	0	0	0	0	0		0		0		0	0
155	1	70	2	moderate	ME	0	0	1	0	0	0		0		1	0	0	0	0	0	0	0	0	0	0	0	0	0	0	1	1	38.5	0	1	1	0	0	0	0	0	0	0		0		0		0	0
156	1	59	2	moderate	ME	0	0	1	0	1	0		0	2	0	0	0	0	0	0	0	0	0	0	0	0	0	0	0	0	0		0	1	1	1	0	0	0	0	0	0		0		0		0	0
157	1	51	1	moderate	ME	0	0	1	0	0	0		0		0	0	0	0	0	0	0	0	0	0	0	0	0	0	0	0	1	39.5	0	1	1	0	0	1	1	0	0	0		0		0		0	0
158	1	49	2	moderate	ME	0	0	1	0	1	0	4	0	2	0	0	0	0	0	0	0	0	0	0	0	0	0	0	0	0	1	39	0	1	1	0	0	1	1	1	0	0		0		0		0	0
159	1	19	2	mild	ME	0	0	1	0	1	0		0	2	0	0	0	0	0	0	0	0	0	0	0	0	0	0	0	0	0	39.5	0	1	1	0	1	0	0	0	0	0		0		0		0	0
160	1	56	1	mild	ME	0	0	2	0	1	0	6	0	1	0	0	0	0	0	0	0	0	0	0	0	0	0	0	0	0	1	39	0	1	1	0	0	0	0	0	0	0		0		0		0	0
161	1	39	1	moderate	ME	0	0	1	0	1	0	4	0	2	0	0	0	0	0	0	0	0	0	0	0	0	0	0	0	0	1	38.5	0	1	1	0	0	1	1	1	0	0		0		0		0	0
162	2	78	1	moderate	ME	0	0	1		1	0	24			0	0	0	0	0	0	0	0	0	0	0	0	0	0	0	0	1	38.4	0	1	1	0	0	1	1	1	0	0		0		0		0	1
163	1	71	2	moderate	ME	0	0	1	0	1	0		0	2	1	1	0	0	0	0	0	0	0	0	0	0	0	0	0	0	1	39.5	0	1	1	0	0	1	1	0	0	0		0		0		0	0
164	1	47	1	mild	ME	0	0	1	0	0	0		0		1	1	0	0	0	0	0	0	0	0	0	0	0	0	0	0	0	39.6	0	1	0	0	0	0	0	0	0	0		0		0		0	0
165	1	41	1	moderate	ME	0	0	2	0	1	0		0	1	1	1	0	0	0	0	0	0	0	0	0	0	0	0	0	0	0	39	0	1	1	0	0	1	0	1	0	0		0		0		0	0
166	1	74	1	moderate	ME	0	0	1	0	1	0		0	2	1	0	1	0	1	0	0	0	0	0	0	0	0	0	0	1	1	38.5	0	1	1	0	0	1	1	1	0	0		0		0		0	0
167	1	45	1	mild	ME	0	0	1	0	0	0		0		0	0	0	0	0	0	0	0	0	0	0	0	0	0	0	0	1	40	0	0	0	0	0	1	1	1	0	0		0		0		0	0
168	1	57	2	moderate	ME	0	0	2	0	1	0	20	0	1	0	0	0	0	0	0	0	0	0	0	0	0	0	0	0	0	1		1	1	1	1	0	1	0	1	0	0		0		0		1	0
169	1	71	2	moderate	ME	0	0	2	0	1	0	47	0	1	0	0	0	0	0	0	0	0	0	0	0	0	0	0	0	0	1	38.5	0	0	1	0	0	1	1	0	0	0		0		0		0	0
170	1	38	1	moderate	ME	0	0	2	0	1	0	17	0	1	0	0	0	0	0	0	0	0	0	0	0	0	0	0	0	0	1	38	1	1	1	1	1	1	1	1	0	0		0		0		0	0
171	1	33	1	mild	Meningitis	0	0	1	0	1	0		0		0	0	0	0	0	0	0	0	0	0	0	0	0	0	0	0	0	40	0	1	1	0	0	0	0	0	0	0		0		0		0	0
172	1	43	1	moderate	ME	0	0	1	0	1	0		0	2	0	0	0	0	0	0	0	0	0	0	0	0	0	0	0	0	0	40	0	1	1	0	0	1	1	1	0	0		0		0		0	0
173	1	58	2	moderate	ME	0	0	2	0	1	0	6	0	1	1	1	0	0	0	0	0	0	0	0	0	0	0	0	0	1	1	38	0	1	1	0	0	0	0	0	0	0		0		0		0	0
174	1	62	2	moderate	ME	0	0	1	0	1	0		0	1	1	1	0	0	0	0	0	0	0	0	0	0	0	0	0	0	0	39	0	1	0	0	0	0	0	0	0	0		0		0		0	0
175	1	31	2	moderate	ME	0	0	1	0	1	0	17	0	2	0	0	0	0	0	0	0	0	0	0	0	0	0	0	0	0	1	40	0	1	1	0	1	1	1	1	0	0		0		0		0	0
176	1	80	2	moderate	ME	0	0	2	0	1	0		0		1	1	0	0	0	0	0	0	0	0	0	0	0	0	0	0	0	39	1	1	1	0	0	1	1	0	0	0		0		0		0	0
177	1	58	2	moderate	ME	0	0	1	0	1	0	2	0	2	1	0	0	0	0	0	0	0	0	0	0	0	0	0	0	1	1	39.7	0	1	1	0	0	1	1	0	0	0		0		0		0	0
178	1	36	2	mild	Meningitis	0	0	2	0	0	0		0	1	0	0	0	0	0	0	0	0	0	0	0	0	0	0	0	0	1	39	1	1	0	0	1	0	0	0	0	0		0		0		0	0
179	1	59	1	moderate	ME	0	0	1	0	1	1		0	1	1	0	0	0	0	0	1	0	0	0	0	0	0	0	0	0	1	39	0	1	0	0	0	0	0	0	0	0		0		0		0	0
180	1	22	1	moderate	ME	0	0	1	0	0	0		0		0	0	0	0	0	0	0	0	0	0	0	0	0	0	0	0	1	39.7	0	1	1	0	0	1	1	0	0	0		0		0		0	0
181	1	43	1	moderate	ME	0	0	1	0	0	0		0		0	0	0	0	0	0	0	0	0	0	0	0	0	0	0	0	1	38.5	0	1	1	0	0	1	1	1	0	0		0		0		0	0
182	1	60	1	moderate	ME	0	0	1	0	0	0		0	2	0	0	0	0	0	0	0	0	0	0	0	0	0	0	0	0	1	38	0	1	1	0	0	0	0	0	0	0		0		0		0	0
183	1	52	1	moderate	ME	0	0	2	0	1	0		0	2	0	0	0	0	0	0	0	0	0	0	0	0	0	0	0	0	1	39	0	1	1	0	0	1	1	1	0	0		0		0		0	0
184	1	37	2	moderate	ME	0	0	1	0	1	0		0	2	0	0	0	0	0	0	0	0	0	0	0	0	0	0	0	0	1	39	0	1	1	0	0	1	1	0	0	0		0		0		0	0
185	1	47	1	moderate	ME	0	0	1	0	1	0		0	2	1	1	0	0	0	0	0	0	0	0	0	0	0	0	0	0	0		0	1	1	0	0	0	0	0	0	0		0		0		0	0
186	1	32	2	mild	ME	0	0	1	0	0	0		1	1	1	0	0	0	0	0	0	0	0	0	0	0	0	0	0	1	1	39.4	0	1	0	0	0	1	1	0	0	0		0		0		0	0
187	1	24	1	mild	ME	0	0	2	0	1	0	8	0	1	0	0	0	0	0	0	0	0	0	0	0	0	0	0	0	0	1	39.8	0	1	0	0	0	1	1	1	0	0		0		0		0	0
188	1	49	1	mild	ME	0	0	1	0	1	0	45	0	2	0	0	0	0	0	0	0	0	0	0	0	0	0	0	0	0	1	39.5	1	1	1	0	1	1	1	1	0	0		0		0		0	0
189	1	55	2	moderate	ME	0	0	2	0	1	0	15	0	3	0	0	0	0	0	0	0	0	0	0	0	0	0	0	0	0	1	39	0	1	1	0	0	1	1	1	0	0		0		0		0	0
190	1	42	1	moderate	ME	0	0	1	0	0	0		0		0	0	0	0	0	0	0	0	0	0	0	0	0	0	0	0	1	39.5	0	1	1	0	1	0	0	0	0	0		0		0		0	0
191	1	38	2	moderate	ME	0	0	2	0	0	0		0	1	0	0	0	0	0	0	0	0	0	0	0	0	0	0	0	0	1	38.6	0	1	1	0	1	1	1	1	0	0		0		0		0	0
192	1	58	2	moderate	ME	0	0	2	0	1	0		0	1	0	0	0	0	0	0	0	0	0	0	0	0	0	0	0	0	0	39.5	0	1	1	0	1	1	1	0	0	0		0		0		0	0
193	1	27	2	moderate	ME	0	0	1	0	0	0		0		0	0	0	0	0	0	0	0	0	0	0	0	0	0	0	0	0	39	0	1	0	0	1	0	0	0	0	0		0		0		0	0
194	1	60	2	moderate	LP not done	0	0	1	0	1	0	24	0	2	1	0	0	0	0	0	0	0	0	0	0	0	0	0	0	1	1	38.8	1	1	1	0	0	0	0	0	0	0		0		0		0	0
195	1	47	1	moderate	ME	0	0	1	0	1	0	3	0		1	1	0	0	0	0	0	0	0	0	0	0	0	0	0	0	1	39	0	1	1	1	0	1	1	1	0	0		0		0		0	0
196	1	59	2	moderate	ME	0	0	1	0	1	1		0	2	1	0	0	0	0	0	0	0	0	0	0	0	0	0	0	1	0	37.8	0	1	1	0	0	1	1	0	0	0		0		0		0	0
197	1	66	2	moderate	ME	0	0	2	0	1	0		0	1	0	0	0	0	0	0	0	0	0	0	0	0	0	0	0	0	0	39	0	1	1	1	0	0	0	0	0	0		0		0		0	0
198	1	45	2	severe	ME	0	1	1	0	1	0		0	2	0	0	0	0	0	0	0	0	0	0	0	0	0	0	0	0	1	39	1	1	0	0	0	1	1	1	1	1	13	0		0		0	0
199	1	43	1	moderate	ME	0	0	2	0	0	0		0		1	0	0	0	0	1	0	0	0	0	0	0	0	0	0	0	1	39.2	0	1	0	0	0	0	0	0	0	0		0		0		0	0
200	1	61	2	mild	ME	0	0	2	0	0	0		1	1	1	1	0	0	0	0	0	0	0	0	0	0	0	0	0	0	1	38.5	0	1	1	1	1	1	1	0	0	0		0		0		0	0
201	1	80	1	moderate	ME	0	0	2	0	1	0		0	1	1	0	0	0	0	0	0	0	0	0	0	1	0	0	0	0	0	39.8	0	1	0	0	0	1	1	1	0	0		0		0		0	0
202	1	34	1	moderate	ME	0	0	1	0	1	1		0	2	1	0	0	0	0	0	0	0	0	0	0	0	0	0	0	1	1	38.6	0	1	1	0	0	0	0	0	0	0		0		0		0	0
203	1	30	2	moderate	ME	0	0	1	0	1	0		0	2	0	0	0	0	0	0	0	0	0	0	0	0	0	0	0	0	0	40	0	1	1	0	0	0	0	0	0	0		0		0		0	1
204	1	67	1	moderate	ME	0	0	1	0	0	0		0		1	1	0	0	0	1	0	0	0	0	0	0	0	0	0	1	1	38.5	0	0	1	0	0	0	0	0	0	0		0		0		0	0
205	1	33	1	mild	ME	0	0	1	0	0	0		1	1	1	0	0	0	0	0	0	0	0	0	0	0	0	0	0	1	1	39.7	0	1	0	0	0	1	1	0	0	0		0		0		0	0
206	2	71	1	moderate	ME	0	0	2	0	1	0		0		1	1	1	0	1	0	1	0	0	0	0	1	0	0	0	1	0	38	0	1	1	0	1	1	1	1	0	0		0		0		0	1
207	1	19	1	moderate	ME	0	0	2	0	1	0		0	1	0	0	0	0	0	0	0	0	0	0	0	0	0	0	0	0	0	39	0	1	1	0	1	1	1	0	0	0		0		0		0	0
208	1	46	1	moderate	ME	0	0	2	0	0	0		0	1	0	0	0	0	0	0	0	0	0	0	0	0	0	0	0	0	0	39	0	1	1	0	0	1	1	1	0	0		0		0		0	0
209	1	32	1	severe	ME	0	1	1	0	1		49		2	1	0	0	0	0	0	0	0	0	0	0	0	0	0	0	1	1	40	1	0	1	0	1	1	1	1	1	1	13	0		0		0	0
210	1	28	1	moderate	ME	0	0	1	0	1			0	2	0	0	0	0	0	0	0	0	0	0	0	0	0	0	0	0	0	40	0	1	1	0	0	0	0	0	0	0		0		0		0	0
211	1	51	2	moderate	ME	0	0	1	0	0	0		0	1	0	0	0	0	0	0	0	0	0	0	0	0	0	0	0	0	1	39.5	0	1	1	0	0	1	0	0	0	0		0		0		0	0
212	1	36	2	mild	Meningitis	0	0	1	0	0	0		0	2	1	0	0	0	0	0	0	0	0	0	0	0	0	0	0	1	1	39.7	0	1	0	0	0	1	1	1	0	0		0		0		0	0
213	1	71	2	moderate	ME	0	0	2	0	0	0		0		1	1	0	0	0	0	0	0	0	0	0	0	0	0	0	0	1	40	0	1	1	0	0	0	0	0	0	0		0		0		0	0
214	1	57	2	mild	ME	0	0	1	0	1	0		0	2	0	0	0	0	0	0	0	0	0	0	0	0	0	0	0	0	0	39.9	0	1	1	0	0	1	1	1	0	0		0		0		0	0
215	1	80	2	moderate	ME	0	0	2	0	0	0		0	1	1	1	0	0	0	0	0	0	0	0	0	0	0	0	0	0	0	39	0	1	1	0	0	0	0	0	0	0		0		0		0	0
216	1	76	2	moderate	ME	0	0	2	0	1	0		0	1	1	1	0	0	0	0	0	0	0	0	0	0	0	0	0	0	0	37.8	0	1	1	0	0	1	1	0	0	0		0		0		0	0
217	1	57	2	mild	LP not done	0	0	1	0	1	0		0	2	0	0	0	0	0	0	0	0	0	0	0	0	0	0	0	0	1	39	0	1	1	0	0	0	0	0	0	0		0		0		0	0
218	1	36	1	mild	Meningitis	0	0	1	0	1	0		0		0	0	0	0	0	0	0	0	0	0	0	0	0	0	0	0	0	39	0	1	1	0	0	1	1	0	0	0		0		0		0	0
219	1	27	1	moderate	ME	0	0	2	0	1	0	9	0	1	0	0	0	0	0	0	0	0	0	0	0	0	0	0	0	0	1	38.2	0	1	1	0	0	1	1	1	0	0		0		0		0	0
220	1	70	2	mild	ME	0	0	1	0	1	0		0	1	0	0	0	0	0	0	0	0	0	0	0	0	0	0	0	0	1	38	0	1	1	0	0	1	1	0	0	0		0		0		0	0
221	1	70	2	moderate	ME	0	0	1	0	1	0	36	0	2	1	1	0	0	0	0	0	0	0	1	0	0	0	0	0	0	1	40	0	1	1	0	0	1	1	0	0	0		0		0		0	0
222	1	28	1	moderate	ME	0	0	1	0	1	0		0	2	0	0	0	0	0	0	0	0	0	0	0	0	0	0	0	0	1	39.8	0	1	0	0	0	0	0	0	0	0		0		0		0	0
223	1	68	1	moderate	ME	0	0	1	0	1	0		0	1	1	1	0	0	0	0	1	0	0	0	0	0	0	0	0	0	0	41	0	1	1	0	0	1	1	1	0	0		0		0		0	0
224	1	25	1	severe	myelitis	1	1	1	1	0	0		0	3	0	0	0	0	0	0	0	0	0	0	0	0	0	0	0	0	1	39	1	1	1	1	0	1	1	1	0	0		0		0		0	0
225	1	57	1	moderate	ME	0	0	1	0	1	0		0	2	0	0	0	0	0	0	0	0	0	0	0	0	0	0	0	0	0	38	0	1	1	0	0	0	0	0	0	0		0		0		0	0
226	1	71	2	moderate	ME	0	0	2	0	1	0	8	0	1	1	1	0	0	0	0	0	0	0	0	0	1	0	0	0	0	1	38.5	0	1	1	1	0	0	0	0	0	0		0		0		0	0
227	1	25	2	mild	Meningitis	0	0	1	0	1	0		0	2	0	0	0	0	0	0	0	0	0	0	0	0	0	0	0	0	1	38.1	0	1	1	0	0	1	1	0	0	0		0		0		0	0
228	1	31	2	moderate	ME	0	0	2	0	1	0	24	0	1	1	0	0	0	0	0	0	0	0	0	0	1	0	0	0	0	1	39	0	1	1	0	0	0	0	0	0	0		0		0		0	0
229	1	18	1	moderate	ME	0	0	1	0	0	0		1		0	0	0	0	0	0	0	0	0	0	0	0	0	0	0	0	1	40	0	1	1	1	0	1	0	1	0	0		0		0		0	0
230	1	33	1	moderate	ME	0	0	1	0	0	0		0		0	0	0	0	0	0	0	0	0	0	0	0	0	0	0	0	0	39	0	1	1	0	0	1	1	1	0	0		0		0		0	0
231	1	35	1	mild	ME	0	0	2	0	1	1	4	0	1	0	0	0	0	0	0	0	0	0	0	0	0	0	0	0	0	1	39	1	1	1	0	0	0	0	0	0	0		0		0		0	0
232	1	62	2	moderate	ME	0	0	1	0	0	0		0		0	0	0	0	0	0	0	0	0	0	0	0	0	0	0	0	1	38.5	0	1	1	0	0	0	0	0	0	0		0		0		0	0
233	1	55	1	moderate	Encefalitis	0	0	1	0	0	0		0		0	0	0	0	0	0	0	0	0	0	0	0	0	0	0	0	1	37.8	1	1	1	0	0	1	1	0	1	1	13	0		0		0	0
234	1	24	1	moderate	ME	0	0	2	0	0	0		0		0	0	0	0	0	0	0	0	0	0	0	0	0	0	0	0	1	39	0	1	1	0	0	1	1	1	0	0		0		0		0	0
235	1	59	1	moderate	ME	0	0	1	0	1	0		0	1	0	0	0	0	0	0	0	0	0	0	0	0	0	0	0	0	1	39	1	1	1	0	0	0	0	0	0	0		0		0		0	0
236	1	22	2	mild	Meningitis	0	0	2	0	1	0	12	0	1	0	0	0	0	0	0	0	0	0	0	0	0	0	0	0	0	1	38.5	0	1	1	0	1	0	0	0	0	0		0		0		0	0
237	1	81	1	severe	ME	0	1	1	0	0	0				0	0	0	0	0	0	0	0	0	0	0	0	0	0	0	0	0		1	1	1	0	0	1	1	1	1	1	13	1	9	0		0	0
238	1	64	1	moderate	ME	0	0	1	0	1	1		0	2	0	0	0	0	0	0	0	0	0	0	0	0	0	0	0	0	1	39	0	1	1	0	0	0	0	0	0	0		0		0		0	0
239	1	27	1	mild	ME	0	0	1	0	1	0	4	0	1	0	0	0	0	0	0	0	0	0	0	0	0	0	0	0	0	1	38.8	0	1	1	0	0	1	1	1	0	0		0		0		0	0
240	1	70	2	moderate	ME	0	0	2	0	1	0	7	0	1	1	1	0	0	0	0	0	0	0	0	0	0	0	0	0	0	1	39	1	1	1	0	1	0	0	0	1	1	13	0		0		0	1
241	1	67	2	moderate	Meningitis	0	0	1	0	1	0	13	0	2	1	1	0	0	0	1	0	0	0	0	0	0	0	0	0	0	1	39	0	1	1	0	0	0	0	0	0	0		0		0		0	0
242	1	29	1	moderate	ME	0	0	1	0	1	0	7	0	2	0	0	0	0	0	0	0	0	0	0	0	0	0	0	0	0	1	38.6	0	1	1	0	0	1	1	0	0	0		0		0		0	0
243	1	33	2	mild	ME	0	0	1	0	1	0		0	2	0	0	0	0	0	0	0	0	0	0	0	0	0	0	0	0	0	38.2	0	1	1	0	0	1	1	0	0	0		0		0		0	0
244	1	18	2	mild	Meningitis	0	0	2	0	0	0		0	1	1	0	0	0	0	0	0	0	0	0	0	0	0	0	0	1	1	40	0	1	0	0	0	1	0	0	0	0		0		0		0	0
245	1	33	1	moderate	ME	0	0	1	0	1	0		0	2	0	0	0	0	0	0	0	0	0	0	0	0	0	0	0	0	0	38	0	1	0	0	1	1	1	0	0	0		0		0		0	0
246	1	60	1	moderate	ME	0	0	2	0	1	0	14	0	1	1	1	0	0	0	0	0	0	0	0	0	0	0	0	0	0	1	39.8	0	1	1	0	1	1	1	1	0	0		0		0		0	0
247	1	25	1	mild	Meningitis	0	0	1	0	0	0		0	2	0	0	0	0	0	0	0	0	0	0	0	0	0	0	0	0	0	39.3	0	1	1	0	0	0	0	0	0	0		0		0		0	0
248	1	62	1	moderate	ME	0	0	1	0	0	0		0	2	1	1	1	0	1	0	0	0	0	0	0	0	0	0	0	0	0	38.8	0	1	0	0	0	1	0	1	0	0		0		0		0	0
249	1	75	2	moderate	ME	0	0	2	0	1	0		0	1	0	0	0	0	0	0	0	0	0	0	0	0	0	0	0	0		38	1	1	1	0	0	1	1	0	0	0		0		0		0	0
250	1	49	1	moderate	ME	0	0	1	0	0	0			2	0	0	0	0	0	0	0	0	0	0	0	0	0	0	0	0	1	39	0	1	1	0	0	1	1	1	0	0		0		0		0	0
251	1	25	1	moderate	ME	0	0	1	0	1	0		1	1	0	0	0	0	0	0	0	0	0	0	0	0	0	0	0	0	1	39.7	0	1	1	0	0	0	0	0	0	0		0		0		0	0
252	1	38	1	moderate	ME	0	0	1	0	0	0		0		1	1	0	0	0	0	0	0	0	0	0	0	0	0	0	0	1	40	0	1	0	1	0	0	0	0	0	0		0		0		0	0
253	1	54	2	moderate	ME	0	0	1	0	1	0	3	0	2	0	0	0	0	0	0	0	0	0	0	0	0	0	0	0	0	1	38	0	1	1	0	0	0	0	0	0	0		0		0		0	0
254	1	45	2	moderate	ME	0	0	2	0	0	0		0	1	1	0	0	0	0	0	0	0	0	1	0	0	0	0	0	1	1	39.4	0	1	1	0	0	1	1	1	0	0		0		0		0	0
255	1	61	1	moderate	ME	0	0	1	0	0	0		0	2	1	1	0	0	1	1	0	0	0	0	0	0	0	0	0	1	0	39	0	1	1	0	0	0	0	0	0	0		0		0		0	0
256	1	20	1	mild	ME	0	0	1	1	0	0		0		0	0	0	0	0	0	0	0	0	0	0	0	0	0	0	0	1	37.8	0	1	1	0	0	0	0	0	0	0		0		0		0	0
257	1	35	2	moderate	ME	0	0	1	0	1	0		0	2	0	0	0	0	0	0	0	0	0	0	0	0	0	0	0	0	1	39	0	1	1	0	1	0	0	0	0	0		0		0		0	0
258	1	51	2	moderate	ME	0	0	2	0	0	0		0	1	0	0	0	0	0	0	0	0	0	0	0	0	0	0	0	0	1	39.3	0	1	1	0	0	1	1	1	0	0		0		0		0	0
259	1	60	2	mild	ME	0	0	1	0	0	0		0	1	0	0	0	0	0	0	0	0	0	0	0	0	0	0	0	0	1	39.5	0	1	1	0	0	1	1	1	0	0		0		0		0	0
260	1	27	1	moderate	ME	0	0	2	0	1	0	4	0	1	0	0	0	0	0	0	0	0	0	0	0	0	0	0	0	0	1	39.8	0	1	1	1	1	1	1	0	0	0		0		0		0	0
261	1	49	1	mild	ME	0	0	2	1	1	0		0	1	0	0	0	0	0	0	0	0	0	0	0	0	0	0	0	0	0	38	0	1	1	0	0	0	0	0	0	0		0		0		0	0
262	1	53	1	moderate	ME	0	0	2	0	0	0		0	1	0	0	0	0	0	0	0	0	0	0	0	0	0	0	0	0	0	40	0	1	1	0	1	0	0	0	0	0		0		0		0	0
263	1	52	2	moderate	ME	0	0	1	0	1	0		0	1	0	0	0	0	0	0	0	0	0	0	0	0	0	0	0	0	0	38.5	0	1	1	0	0	1	1	1	0	0		0		0		0	0
264	1	36	1	moderate	LP not done	0	0	1	0	1	0	18	0	2	0	0	0	0	0	0	0	0	0	0	0	0	0	0	0	0	1	39.5	0	1	1	1	0	1	1	1	0	0		0		0		0	0
265	1	74	1	moderate	ME	0	0	2	0	1	0		1	1	1	0	0	0	0	0	0	0	0	0	0	0	0	0	0	1	0	38.4	0	1	1	0	0	0	0	0	0	0		0		0		0	0
266	1	41	2	mild	ME	0	0	2	0	1	0	9	0	1	0	0	0	0	0	0	0	0	0	0	0	0	0	0	0	0	1	38.2	0	1	1	0	0	1	1	0	0	0		0		0		0	0
267	1	64	2	moderate	ME	0	0	1	0	1	0	36	0	1	1	1	0	0	0	0	0	0	0	0	0	0	0	0	0	0	1	38.9	0	1	1	0	0	0	0	0	0	0		0		0		0	0
268	1	49	1	moderate	ME	0	0	1	0	1	0		0	1	0	0	0	0	0	0	0	0	0	0	0	0	0	0	0	0	0	37	0	1	1	0	0	0	0	0	0	0		0		0		0	0
269	1	36	2	moderate	ME	0	0	1	0	1	0	10	0	2	0	0	0	0	0	0	0	0	0	0	0	0	0	0	0	0	1	38	0	1	0	0	0	0	0	0	0	0		0		0		0	0
270	1	58	1	moderate	ME	0	0	1	0	1	0		0	2	0	0	0	0	0	0	0	0	0	0	0	0	0	0	0	0	0	39	0	1	1	0	0	0	0	0	0	0		0		0		0	0
271	1	57	2	moderate	ME	0	0	2	0	0	0		0	1	1	1	0	1	0	0	0	0	0	0	0	0	0	0	0	0	1	39.1	0	1	1	0	0	1	1	1	0	0		0		0		0	0
272	1	62	2	moderate	ME	0	0	1	0	1	0		0	1	0	0	0	0	0	0	0	0	0	0	0	0	0	0	0	0	1	39	0	1	1	0	0	1	1	1	0	0		0		0		0	0
273	1	55	1	moderate	ME	0	0	2	0	0	0		0	1	0	0	0	0	0	0	0	0	0	0	0	0	0	0	0	0	1	40	0	1	1	1	0	1	1	1	0	0		0		0		0	0
274	1	27	1	mild	Meningitis	0	0	1	0	0	0		0	2	0	0	0	0	0	0	0	0	0	0	0	0	0	0	0	0	1	39.8	0	1	1	0	0	1	1	1	0	0		0		0		0	0
275	1	51	1	moderate	ME	0	0	1	0	0	0		0	2	1	1	0	0	0	0	0	0	0	0	0	0	0	0	0	0	1	39	0	1	1	0	0	1	1	1	0	0		0		0		0	0
276	1	63	1	moderate	LP not done	0	0	2	0	1	0	9	0	1	1	0	0	0	0	0	0	0	0	1	0	0	0	0	0	1	1	39.2	0	1	0	0	0	0	0	0	0	0		0		0		0	0
277	1	51	2	moderate	ME	0	0	1	0	1	0	5	0	2	0	0	0	0	0	0	0	0	0	0	0	0	0	0	0	0	1	39.5	0	1	1	1	0	0	0	0	0	0		0		0		0	0
278	1	37	1	mild	Meningitis	0	0	2	0	0	0		0	1	0	0	0	0	0	0	0	0	0	0	0	0	0	0	0	0	1	38	0	1	0	0	1	1	1	1	0	0		0		0		0	0
279	1	38	1	moderate	ME	0	0	1	0	0	0		0	2	1	1	0	0	0	1	0	0	0	0	0	0	0	0	1	0	0	39.8	0	1	0	0	1	0	0	0	0	0		0		0		0	0
280	1	75	2	moderate	LP not done	0	0	1	0	1	0		0	2	1	1	0	0	0	0	0	0	0	1	0	0	0	0	0	1	0	38.4	0	0	1	0	0	0	0	0	0	0		0		0		0	0
281	1	32	1	moderate	LP not done	0	0	1	1	1	0	9	0	1	0	0	0	0	0	0	0	0	0	0	0	0	0	0	0	0	1	38.3	0	1	1	0	0	1	0	1	0	0		0		0		0	0
282	1	38	2	moderate	ME	0	0	1	0	1	0		0	1	0	0	0	0	0	0	0	0	0	0	0	0	0	0	0	0	1	38.6	0	1	1	0	1	1	1	0	0	0		0		0		0	0
283	1	53	2	moderate	ME	0	0	1	0	1	0	8	0	2	1	1	0	0	0	0	0	0	0	0	0	0	0	0	0	0	1	38	0	1	1	1	1	1	1	1	0	0		0		0		0	0
284	1	34	1	mild	ME	0	0	2	0	0	0		0	1	1	0	0	0	0	0	0	0	1	0	0	0	0	0	0	0	1	39	0	1	0	0	0	1	1	1	0	0		0		0		0	0
285	1	61	1	mild	Encefalitis	0	0	1	0	1	0		0	1	1	1	0	0	0	0	0	0	0	0	0	0	0	0	0	1	0		0	1	1	1	0	0	0	0	0	0		0		0		0	0
286	1	64	1	moderate	ME	0	0	2	0	0	0		1	1	1	1	0	0	0	0	0	1	0	0	0	0	0	0	0	0	0	40	0	1	1	0	0	0	0	0	0	0		0		0		0	0
287	1	60	2	moderate	ME	0	0	1	0	1	0	4	0	1	1	0	0	0	0	1	0	0	0	0	0	0	0	0	0	1	1	38.5	0	1	1	0	0	0	0	0	0	0		0		0		0	0
288	1	24	2	mild	LP not done	0	0	1	0	1	0		0	2	0	0	0	0	0	0	0	0	0	0	0	0	0	0	0	0	0	39.2	0	1	1	0	0	1	1	0	0	0		0		0		0	0
289	1	72	1	moderate	ME	0	0	2	0	1	0	10	0	1	1	1	1	1	0	0	0	0	0	0	0	0	0	0	0	0	1	38.5	0	1	1	0	0	1	0	1	0	0		0		0		0	0
290	1	57	2	moderate	ME	0	0	1	0	1	0		0	1	1	1	1	0	0	0	0	0	0	0	0	0	0	0	1	0	0	39	0	0	1	1	0	0	0	0	0	0		0		0		0	0
291	1	49	2	mild	ME	0	0	2	0	0	0		0	1	1	0	0	0	0	0	0	0	0	0	0	0	0	0	0	1	0	39	0	1	0	0	0	0	0	0	0	0		0		0		0	0
292	1	43	1	moderate	ME	0	0	2	0	1	0	14	0	2	0	0	0	0	0	0	0	0	0	0	0	0	0	0	0	0	1	39	0	1	1	0	0	0	0	0	0	0		0		0		0	0
293	1	52	1	mild	ME	0	0	1	0	0	0		0	2	1	1	0	0	0	0	0	0	0	0	0	0	0	0	0	0	1	39	0	1	1	0	0	0	0	0	0	0		0		0		0	0
294	1	61	2	moderate	ME	0	0	1	0	0	0		0	2	1	1	0	0	0	0	0	0	0	0	0	0	0	0	0	0	0	40	1	1	1	0	0	0	0	0	0	0		0		0		0	1
295	1	43	1	moderate	ME	0	0	2	0	0	0		0	2	0	0	0	0	0	0	0	0	0	0	0	0	0	0	0	0	1	40	0	1	0	0	0	0	0	0	0	0		0		0		0	0
296	1	62	1	moderate	ME	0	0	1	0	1	0		0	2	1	1	0	0	0	0	0	1	0	0	0	0	0	0	0	0	0	39	1	1	1	0	0	1	0	1	0	0		0		0		0	0
297	1	58	1	moderate	ME	0	0	2	0	1	0		0	1	1	0	0	0	0	0	0	0	0	0	1	0	0	0	0	0	0	39.4	0	1	1	0	0	0	0	0	0	0		0		0		0	0
298	1	54	2	mild	Meningitis	0	0	1	0	0	0		0	2	0	0	0	0	0	0	0	0	0	0	0	0	0	0	0	0	1	38	0	1	1	0	0	0	0	0	0	0		0		0		0	0
299	1	73	2	moderate	ME	0	0	1	0	0	0		0	1	1	1	0	0	0	0	1	0	0	0	0	0	0	0	1	0	1	38.5	0	1	1	0	0	0	0	0	0	0		0		0		0	0
300	1	67	1	moderate	ME	0	0	2	0	0	0		0	1	1	1	0	0	0	0	0	0	0	0	0	0	0	0	0	0	1	38	0	1	1	0	0	1	1	1	0	0		0		0		1	1
301	1	59	1	mild	ME	0	0	1	0	0	0		0	2	0	0	0	0	0	0	0	0	0	0	0	0	0	0	0	0	0	38	1	1	1	0	0	1	1	1	0	0		0		0		0	1
302	1	59	1	mild	ME	0	0	1	0	1	0		0	2	1	1	1	0	0	1	0	0	0	0	0	0	0	0	0	0	0	37.5	0	1	0	0	0	1	1	1	0	0		0		0		0	0
303	1	45	1	moderate	ME	0	0	1	0	0	0		1	1	1	1	0	0	0	0	0	0	0	0	0	0	0	0	0	0	1	38.3	1	1	0	0	1	1	1	1	0	0		0		0		1	0
304	1	53	2	mild	ME	0	0	1	0	1	0	14	0	1	0	0	0	0	0	0	0	0	0	0	0	0	0	0	0	0	1	38.5	0	1	1	0	0	0	0	0	0	0		0		0		0	0
305	1	52	1	moderate	ME	0	0	1	0	1	0		0	2	1	1	0	0	0	0	0	0	0	0	0	0	0	0	0	0	0	39	0	1	1	0	0	1	1	1	0	0		0		0		0	0
306	1	73	2	moderate	ME	0	0	2	0	0	0		0		1	1	0	0	0	0	1	0	0	0	0	0	0	0	0	1	0	38.5	0	0	1	0	0	0	0	0	0	0		0		0		0	0
307	1	19	2	mild	Meningitis	0	0	2	0	1	0	13	0	1	0	0	0	0	0	0	0	0	0	0	0	0	0	0	0	0	1	37.8	0	1	0	0	0	0	0	0	0	0		0		0		0	0
308	1	54	2	mild	LP not done	0	0	2	0	1	0	40	0	1	0	0	0	0	0	0	0	0	0	0	0	0	0	0	0	0	1	38	0	1	1	0	0	0	0	0	0	0		0		0		0	0
309	1	45	1	mild	ME	0	0	2	0	1	0	11		2	1	0	0	0	0	0	0	0	0	0	0	0	0	0	0	1	1	39.4	1	1	1	0	0	0	0	0	0	0		0		0		0	0
310	1	75	2	moderate	ME	0	0	1	0	1	0		0	2	1	1	0	0	0	1	0	0	0	0	0	0	0	0	0	0	0	38.3	1	1	1	0	1	0	0	0	0	0		0		0		0	0
311	1	49	1	moderate	ME	0	0	1	0	0	0		0	2	1	0	0	0	0	0	0	0	0	0	0	0	0	0	0	1	1	39.5	0	1	1	0	0	0	0	0	0	0		0		0		0	0
312	1	44	1	moderate	ME	0	0	1	0	0	0		0	2	1	1	0	0	0	0	0	0	0	0	0	0	0	0	0	1	1	38.9	0	1	1	0	1	0	0	0	0	0		0		0		0	0
313	1	63	1	mild	ME	0	0	1	0	1	0	8	0	2	1	1	0	0	0	0	0	0	0	0	0	0	0	0	0	0	1	38	0	1	1	0	0	0	0	0	0	0		0		0		0	0
314	1	57	1	moderate	ME	0	0	2	0	1	0		0	1	0	0	0	0	0	0	0	0	0	0	0	0	0	0	0	0	0	39.4	1	1	0	0	0	1	0	1	1	1	14	0		0		0	1
315	1	54	1	mild	Encefalitis	0	0	1	0	1	0		0	1	0	0	0	0	0	0	0	0	0	0	0	0	0	0	0	0	0	39	0	1	1	0	0	0	0	0	0	0		0		0		0	0
316	1	50	1	moderate	ME	0	0	1	0	0	0		0	2	0	0	0	0	0	0	0	0	0	0	0	0	0	0	0	0	1	37.7	1	1	1	0	0	1	1	1	1	1	14	0		0		0	0
317	1	32	1	mild	Meningitis	0	0	2	0	0	0		0	1	0	0	0	0	0	0	0	0	0	0	0	0	0	0	0	0	1	39.5	0	1	1	0	0	1	1	0	0	0		0		0		0	0
318	1	56	2	mild	LP not done	0	0	1	0	0	0		0	1	1	1	0	0	0	0	0	0	0	0	0	0	0	0	0	1	0	39	0	1	1	0	0	0	0	0	0	0		0		0		0	0
319	1	33	1	moderate	ME	0	0	1	0	0	0		0	1	0	0	0	0	0	0	0	0	0	0	0	0	0	0	0	0	1	39.5	0	1	1	0	0	0	0	0	0	0		0		0		0	0
320	1	58	2	mild	ME	0	0	2	0	0	0		0	1	0	0	0	0	0	0	0	0	0	0	0	0	0	0	0	0	1	39.9	0	1	0	0	0	1	1	0	0	0		0		0		0	0
321	1	66	2	moderate	ME	0	0	1	0	1	1		0	1	1	1	0	0	0	0	0	0	0	0	0	0	0	0	0	1	0	40	0	1	1	0	1	0	0	0	0	0		0		0		0	0
322	1	53	2	moderate	ME	0	0	1	0	1	0	19	0	2	1	0	0	0	0	0	0	0	0	0	0	0	0	0	0	1	1	37.8	0	0	0	1	0	0	0	0	0	0		0		0		0	0
323	1	26	1	moderate	ME	0	0	2	0	1	0	7	0	1	0	0	0	0	0	0	0	0	0	0	0	0	0	0	0	0	1	42	1	1	0	0	0	0	0	0	0	0		0		0		0	0
324	1	46	1	moderate	ME	0	0	1	0	0	0		0	1	1	0	0	0	0	0	0	0	0	0	0	0	0	0	0	1	1	39.4	0	1	1	0	0	1	0	1	0	0		0		0		0	0
325	1	72	1	moderate	ME	0	0	2	0	1	0		0	1	1	0	1	0	1	0	0	0	0	0	0	0	0	0	0	0	0	37.8	1	1	1	0	0	1	1	1	0	0		0		0		0	0
326	1	57	2	moderate	ME	0	0	2	0	1	0	7	0	1	1	1	0	0	0	0	0	0	0	0	0	0	0	0	0	0	1	38	0	1	1	0	0	0	0	0	0	0		0		0		0	0
327	1	75	1	moderate	ME	0	0	2	0	0	0		0	1	1	1	0	0	0	0	0	0	0	1	0	0	0	0	0	0	0	40	0	1	0	0	0	1	1	1	0	0		0		0		0	0
328	1	35	2	moderate	ME	0	0	2	0	1	0	3	0	1	0	0	0	0	0	0	0	0	0	0	0	0	0	0	0	0	1	39	0	1	1	0	1	0	0	0	0	0		0		0		0	0
329	1	33	1	moderate	ME	0	0	1	0	1	0	17	0	1	0	0	0	0	0	0	0	0	0	0	0	0	0	0	0	0	1	38.2	0	1	1	0	0	0	0	0	0	0		0		0		0	0
330	1	59	2	mild	Meningitis	0	0	1	0	1	0	48	0	2	1	0	0	0	0	0	0	0	0	0	0	0	0	0	0	1	1	38.5	0	1	1	0	0	0	0	0	0	0		0		0		0	0
331	1	28	1	moderate	ME	0	0	1	0	0	0		0	2	1	0	0	0	0	0	1	0	0	0	0	0	0	0	0	0	1	39	0	1	1	0	0	0	0	0	0	0		0		0		0	0
332	1	19	1	mild	ME	0	0	2	0	0	0		0	1	1	0	0	0	0	0	0	0	0	0	0	0	0	0	0	1	0	39.5	0	1	1	0	0	1	1	1	0	0		0		0		0	0
333	1	53	2	severe	ME	0	1	1	0	1		5	1	2	1	1	0	0	0	0	0	0	0	0	0	0	0	0	0	1	1	39.9	1	1	1	0	0	1	1	0	0	0		0		0		1	1
334	1	36	2	moderate	ME	0	0	2	0	1	0	19	0	1	0	0	0	0	0	0	0	0	0	0	0	0	0	0	0	0	1	37	0	1	1	0	0	0	0	0	0	0		0		0		0	0
335	1	32	1	moderate	ME	0	0	2	0	0	0		0		0	0	0	0	0	0	0	0	0	0	0	0	0	0	0	0	0	39	0	1	1	0	0	1	1	0	0	0		0		0		0	0
336	1	60	1	moderate	ME	0	0	1	0	1	0		0	2	1	1	1	0	0	1	0	0	0	0	0	0	0	0	0	0	1	39.6	0	1	1	0	0	1	1	1	0	0		0		0		0	0
337	1	64	1	moderate	Encefalitis	0	0	1	0	1	0		0	1	1	1	0	0	0	0	0	0	0	0	0	0	0	0	0	0	0	40.3	0	1	1	0	0	1	1	1	0	0		0		0		0	0
338	1	53	1	severe	ME	0	1	1	0	1	0		0	2	1	1	0	0	0	1	0	0	0	0	0	0	0	0	0	0	0	40	1	1	1	0	0	1	1	1	1	1	13	0		0		0	0
339	1	46	2	moderate	ME	0	0	1	0	0	0		0		0	0	0	0	0	0	0	0	0	0	0	0	0	0	0	0	1	39.3	0	1	1	0	0	1	1	0	0	0		0		0		0	0
340	1	43	2	moderate	ME	0	0	1	0	1	0	61	0		0	0	0	0	0	0	0	0	0	0	0	0	0	0	0	0	1	38	1	1	1	0	0	0	0	0	0	0		0		0		0	0
341	1	23	1	moderate	ME	0	0	1	0	0	0		0		0	0	0	0	0	0	0	0	0	0	0	0	0	0	0	0	0	40	0	1	1	0	0	0	0	0	1	1	13	0		0		0	0
342	1	25	1	moderate	ME	0	0	2	0	0	0		0	1	0	0	0	0	0	0	0	0	0	0	0	0	0	0	0	0	0	38	0	1	1	0	0	0	0	0	0	0		0		0		0	0
343	1	50	2	moderate	ME	0	0	2	0	1	0		0	1	1	1	0	0	0	1	0	0	0	0	0	0	0	0	0	0	0	39.5	0	1	1	0	0	1	1	0	0	0		0		0		0	0
344	1	37	2	moderate	ME	0	0	1	0	0	0		0	1	0	0	0	0	0	0	0	0	0	0	0	0	0	0	0	0	1	39.5	0	1	1	0	0	1	1	1	0	0		0		0		0	0
345	1	67	1	mild	Meningitis	0	0	1	0	1	0		0	1	1	1	0	0	0	1	0	0	0	0	0	0	0	0	0	0	0	38.5	0	0	0	0	0	0	0	0	0	0		0		0		0	0
346	1	45	2	severe	Mielitas	1	1	1	0	1	0	29	0	1	0	0	0	0	0	0	0	0	0	0	0	0	0	0	0	0	1	39	1	1	1	0	0	0	0	0	1	0		1	10	0		1	0
347	1	36	1	moderate	ME	0	0	1	0	0	0		0	2	0	0	0	0	0	0	0	0	0	0	0	0	0	0	0	0	0	39	0	1	1	0	0	0	0	0	0	0		0		0		0	0
348	1	24	1	moderate	ME	0	0	2	0	0	0		0		0	0	0	0	0	0	0	0	0	0	0	0	0	0	0	0	1	38.8	1	1	0	1	0	1	1	1	0	0		0		0		0	0
349	1	52	1	moderate	ME	0	0	2	0	1	0		0	1	1	1	0	0	0	0	0	0	0	0	0	0	0	0	0	0	0	38.9	0	1	1	0	0	0	0	0	0	0		0		0		0	0
350	1	65	1	moderate	ME	0	0	1	0	1	1		0	1	1	0	1	0	0	0	0	0	0	0	0	0	0	0	0	1	0	39.5	0	1	1	0	0	0	0	0	0	0		0		0		0	0
351	1	55	2	moderate	ME	0	0	1	0	1	0		0	2	0	0	0	0	0	0	0	0	0	0	0	0	0	0	0	0	0	40	0	1	1	0	0	1	1	0	0	0		0		0		0	0
352	1	56	2	moderate	ME	0	0	1	0	1	1		0	2	0	0	0	0	0	0	0	0	0	0	0	0	0	0	0	0	0	39.5	0	1	1	0	0	1	1	1	0	0		0		0		0	0
353	1	37	2	moderate	ME	0	0	1	0	1	0		0	2	0	0	0	0	0	0	0	0	0	0	0	0	0	0	0	0	0	39.7	1	1	1	0	1	1	1	1	1	1		0		0		0	0
354	1	53	1	moderate	ME	0	0	2	0	0	0		0	1	0	0	0	0	0	0	0	0	0	0	0	0	0	0	0	0	0	39.8	0	1	1	0	0	1	1	1	0	0		0		0		0	0
355	1	61	2	severe	ME	0	1	2	0	1	0		0	1	0	0	0	0	0	0	0	0	0	0	0	0	0	0	0	0	0	39	1	1	1	0	0	1	1	0	0	0		0		0		0	1
356	1	42	1	moderate	ME	0	0	2	0	1	0		0	1	0	0	0	0	0	0	0	0	0	0	0	0	0	0	0	0	0	41	1	1	1	0	0	1	1	1	0	0		0		0		0	1
357	2	31	2	moderate	ME	0	0	2		0	0				0	0	0	0	0	0	0	0	0	0	0	0	0	0	0	0	1		0	1	0	0	0	0	0	0	0	0		0		0		0	0
358	1	35	1	severe	ME	0	1	1	0	0	0		0	2	0	0	0	0	0	0	0	0	0	0	0	0	0	0	0	0	1	40	1	1	1	0	0	1	1	1	1	1	13	0		0		0	0
359	1	51	2	moderate	ME	0	0	2	0	1	0		0	2	1	1	0	0	0	0	0	0	0	0	0	0	0	0	0	0	1	38.5	0	1	0	0	0	1	1	0	0	0		0		0		0	0
360	1	21	1	moderate	ME	0	0	1	0	1	0		0	2	0	0	0	0	0	0	0	0	0	0	0	0	0	0	0	0	0	40.2	0	1	1	0	0	1	1	1	0	0		0		0		0	0
361	1	59	1	moderate	ME	0	0	1	0	1	0		0	1	0	0	0	0	0	0	0	0	0	0	0	0	0	0	0	0	1	39	0	1	0	0	1	1	1	1	0	0		0		0		0	0
362	1	71	1	severe	myelitis	1	1	1	0	0	0		0	1	1	1	0	0	1	0	0	0	0	0	0	1	0	0	0	1	0	39	1	1	1	0	1	1	1	1	1	1		0		1	3	0	1
363	1	60	2	moderate	ME	0	0	2	0	0	0		0	1	1	1	0	0	0	0	0	0	0	0	0	0	0	0	0	0	0	38	0	1	1	1	0	1	1	1	0	0		0		0		0	0
364	1	53	2	moderate	ME	0	0	1	0	0	0		0	2	0	0	0	0	0	0	0	0	0	0	0	0	0	0	0	0	0	39.5	0	1	1	0	0	1	1	0	0	0		0		0		0	0
365	1	45	1	moderate	ME	0	0	1	0	1	0		0	2	0	0	0	0	0	0	0	0	0	0	0	0	0	0	0	0	0	39.7	0	1	1	0	0	1	1	0	0	0		0		0		0	0
366	1	20	2	mild	ME	0	0	1	0	1	0		0	2	1	0	0	0	0	0	0	0	0	0	0	0	0	0	0	1	0	39.2	0	1	1	0	0	0	0	0	0	0		0		0		0	0
367	1	79	1	severe	ME	0	1	2	0	0	0		1	1	1	1	0	0	0	0	0	0	0	0	0	1	0	0	0	1	0	38	1	1	1	0	0	1	1	0	1	0		1	12	0		0	1
368	1	29	2	moderate	ME	0	0	2	0	0	0		0	1	0	0	0	0	0	0	0	0	0	0	0	0	0	0	0	0	0	37.2	1	1	0	0	0	1	1	0	1	1		0		0		0	0
369	1	34	1	moderate	ME	0	0	2	0	1	0		0	1	0	0	0	0	0	0	0	0	0	0	0	0	0	0	0	0	0	39	0	1	1	0	0	0	0	0	0	0		0		0		0	0
370	1	44	2	moderate	ME	0	0	1	0	1	0	4	0	2	0	0	0	0	0	0	0	0	0	0	0	0	0	0	0	0	1	38	0	1	1	1	0	0	0	0	0	0		0		0		0	0
371	1	42	2	moderate	ME	0	0	2	0	0	0		0	3	0	0	0	0	0	0	0	0	0	0	0	0	0	0	0	0	0	38.3	0	1	1	0	0	0	0	0	0	0		0		0		0	0
372	1	63	2	moderate	ME	0	0	1	0	1	0		0	1	1	1	1	0	0	0	0	0	0	0	0	0	0	0	0	0	1	37.5	0	1	1	0	0	1	1	0	0	0		0		0		0	0
373	1	55	2	mild	Meningitis	0	0	1	0	1	1		0	2	0	0	0	0	0	0	0	0	0	0	0	0	0	0	0	0	1	39.3	0	1	0	0	1	0	0	0	0	0		0		0		0	0
374	1	52	2	mild	ME	0	0	2	0	1	0	7	0	1	1	0	0	0	0	0	0	0	0	0	0	0	0	0	0	1	1	38	0	1	0	0	0	0	0	0	0	0		0		0		0	0
375	1	20	1	moderate	ME	0	0	1	0	0	0		1	1	1	0	0	0	0	1	0	0	0	0	0	0	0	0	0	0	0	39.2	0	1	1	0	0	1	1	1	0	0		0		0		0	0
376	1	72	2	moderate	ME	0	0	1	0	1	0		0	2	1	1	1	1	1	0	0	0	0	0	0	0	0	0	0	0	0	38	0	1	1	0	0	1	0	1	0	0		0		0		0	0
377	1	54	2	moderate	ME	0	0	2	0	1	0	12	0	1	0	0	0	0	0	0	0	0	0	0	0	0	0	0	0	0	1	39	0	1	1	0	0	1	1	0	0	0		0		0		0	0
378	1	43	1	moderate	Encefalitis	0	0	1	0	0	0		0		0	0	0	0	0	0	0	0	0	0	0	0	0	0	0	0	1	39.8	0	1	1	1	0	1	1	1	0	0		0		0		0	0
379	1	59	2	moderate	ME	0	0	1	0	1	0	10	0	2	1	1	0	0	0	1	0	0	0	0	0	0	0	0	0	0	1	38.1	0	1	1	0	0	0	0	0	0	0		0		0		0	0
380	1	83	1	mild	LP not done	0	0	1	0	1	0		0	1	1	1	0	0	0	0	0	0	0	0	0	0	0	0	0	0	1	39	0	1	1	0	0	1	0	1	0	0		0		0		0	0
381	1	34	2	moderate	ME	0	0	1	0	0	0		0		0	0	0	0	0	0	0	0	0	0	0	0	0	0	0	0	0	38	0	1	1	0	0	1	1	0	0	0		0		0		0	0
382	1	33	1	severe	Mielitas	1	1	2	0	1	0		0	1	1	0	0	0	0	0	0	0	0	0	0	0	0	0	0	1	0	39.4	0	1	1	0	0	1	1	1	0	0		0		0		0	0
383	1	71	1	severe	ME	0	1	2	0	0	0		0	3	1	1	0	1	1	0	0	0	1	0	0	0	0	0	1	1	1	39.4	1	1	1	0	0	1	1	1	1	1		0		0		0	0
384	1	19	1	moderate	ME	0	0	2	0	0	0		0	1	0	0	0	0	0	0	0	0	0	0	0	0	0	0	0	0	1	40	1	1	1	0	0	1	1	1	0	0		0		0		0	0
385	1	73	1	severe	ME	0	1	1	0	1	0	19	0	2	1	0	0	0	0	0	0	0	0	0	0	0	0	0	0	1	1	39.6	1	1	1	0	0	1	1	1	0	0		0		0		0	1
386	1	54	2	moderate	ME	0	0	2	0	1	0	2	0	1	1	0	0	0	0	0	0	0	0	0	0	0	0	0	0	1	1	39.6	1	1	1	0	0	1	1	1	0	0		0		0		0	0
387	1	79	2	severe	Encefalitis	0	1	1	0	1	0		0	2	1	1	1	0	0	0	0	0	0	1	0	0	0	0	0	0	0	38.6	1	0	1	0	0	0	0	0	1	0		1	11	0		0	1
388	1	45	2	moderate	ME	0	0	1	0	0	0		0		0	0	0	0	0	0	0	0	0	0	0	0	0	0	0	0	1	39	0	1	1	1	0	1	1	0	0	0		0		0		0	0
389	1	51	1	moderate	ME	0	0	2	0	1	0		0	1	1	0	0	0	0	0	0	0	1	0	0	0	0	0	0	0	0	39	0	1	1	0	0	1	1	1	0	0		0		0		0	0
390	1	51	1	moderate	ME	0	0	1	0	1	0		0	2	1	1	0	0	0	0	0	0	0	0	0	0	0	0	0	0	1	38.8	0	1	1	0	0	1	1	1	0	0		0		0		0	0
391	1	67	1	severe	ME	0	1	2	0	0	0		1	1	0	0	0	0	0	0	0	0	0	0	0	0	0	0	0	0	0	40	1	1	1	0	0	1	1	1	1	0		1	12	0		0	0
392	1	59	1	moderate	ME	0	0	2	0	0	0		0	2	1	1	0	0	0	0	0	0	0	0	0	0	0	0	0	1	0	39.4	0	1	1	0	0	0	0	0	0	0		0		0		0	0
393	1	48	1	moderate	ME	0	0	1	1	1	0	8	0	2	0	0	0	0	0	0	0	0	0	0	0	0	0	0	0	0	1	39	0	0	1	0	0	1	1	0	0	0		0		0		0	0
394	1	27	2	moderate	ME	0	0	2	0	1	0		1	1	0	0	0	0	0	0	0	0	0	0	0	0	0	0	0	0	0	39.5	0	1	1	0	0	1	1	1	0	0		0		0		0	0
395	1	50	2	moderate	ME	0	0	2	0	1	0	7	0	2	0	0	0	0	0	0	0	0	0	0	0	0	0	0	0	0	1	39	0	1	0	0	0	1	1	1	0	0		0		0		0	0
396	1	46	1	moderate	ME	0	0	1	0	1	0		0	1	0	0	0	0	0	0	0	0	0	0	0	0	0	0	0	0	0	39	1	1	1	0	0	1	1	1	0	0		0		0		0	0
397	1	62	2	moderate	ME	0	0	2	0	1	0		0	1	1	0	0	0	0	0	0	0	0	0	0	0	0	0	0	1	1	38	0	1	1	0	0	0	0	0	0	0		0		0		0	0
398	1	70	2	moderate	ME	0	0	1	0	0	0		0	2	1	1	0	0	0	0	0	0	0	0	0	0	0	0	0	0	1	38	1	1	1	0	1	1	1	1	1	1	13	0		0		0	0
399	1	22	1	moderate	ME	0	0	1	0	1	0	0	0	1	0	0	0	0	0	0	0	0	0	0	0	0	0	0	0	0	1	38.2	1	1	1	0	0	1	1	1	0	0		0		0		0	1
400	1	21	2	moderate	Meningitis	0	0	2	0	0	0		0	1	0	0	0	0	0	0	0	0	0	0	0	0	0	0	0	0	0	39	0	1	1	0	0	1	1	0	0	0		0		0		0	0
401	1	46	2	moderate	ME	0	0	1	0	0	0		1	1	0	0	0	0	0	0	0	0	0	0	0	0	0	0	0	0	1	40	1	1	1	0	0	1	1	0	0	0		0		0		0	1
402	1	39	1	moderate	ME	0	0	2	0	1	0	11	0	1	0	0	0	0	0	0	0	0	0	0	0	0	0	0	0	0	1	39	0	1	0	0	0	1	1	0	0	0		0		0		0	0
403	1	67	2	severe	ME	0	1	1	0	1	0		0	1	0	0	0	0	0	0	0	0	0	0	0	0	0	0	0	0	0	39.5	1	1	1	0	0	1	1	1	1	1	13	0		0		0	0
404	1	53	1	moderate	ME	0	0	1	0	1	0	31	0	2	0	0	0	0	0	0	0	0	0	0	0	0	0	0	0	0	1	39.5	0	1	1	0	0	0	0	0	0	0		0		0		0	0
405	1	62	2	moderate	ME	0	0	2	0	0	0		0	1	1	1	1	0	1	0	0	0	0	0	0	0	0	0	0	0	1	39	1	1	1	0	0	1	1	1	1	1	13	0		0		0	0
406	1	66	2	moderate	ME	0	0	2	0	1	0	9	0	1	1	1	0	0	0	0	0	0	0	0	0	0	0	0	0	0	1	39	0	1	1	0	0	0	0	0	0	0		0		0		0	0
407	1	22	2	moderate	ME	0	0	2	0	0	0		0	1	0	0	0	0	0	0	0	0	0	0	0	0	0	0	0	0	1	39	1	1	1	0	0	1	1	1	1	1	13	0		0		0	0
408	1	67	2	moderate	ME	0	0	2	0	0	0		1	1	1	1	0	0	0	0	0	0	0	0	0	0	0	0	0	0	1	39	1	1	0	0	0	1	1	1	0	0		0		0		0	1
409	1	44	2	moderate	ME	0	0	2	0	1	0		0	1	0	0	0	0	0	0	0	0	0	0	0	0	0	0	0	0	0	39	1	1	1	0	0	1	1	0	1	1	13	0		0		0	0
410	1	53	2	moderate	ME	0	0	1	0	0	0		0		0	0	0	0	0	0	0	0	0	0	0	0	0	0	0	0	1	39	1	1	1	0	0	1	1	0	1	1	13	0		0		0	0
411	1	39	2	severe	ME	0	1	1	0	0	0		0		1	0	0	0	0	0	0	0	0	0	0	0	0	0	0	1	0	39	1	1	1	0	1	1	1	1	1	1	13	0		0		0	0
412	1	23	1	severe	ME	0	1	1	0	0	0		0		0	0	0	0	0	0	0	0	0	0	0	0	0	0	0	0	1	38	1	0	1	1	0	1	1	1	1	1	13	0		0		0	0
413	1	58	2	mild	ME	0	0	1	0	1	0	8	0	1	0	0	0	0	0	0	0	0	0	0	0	0	0	0	0	0	1	39	0	1	1	0	0	0	0	0	0	0		0		0		0	0
414	1	71	1	severe	myelitis	1	1	1	0	1	0	2	0	2	1	1	0	0	0	0	0	0	0	0	0	0	0	0	0	1	1	39	0	1	1	0	0	1	1	1	1	1	14	0		0		0	0
415	1	60	1	severe	ME	0	1	2	0	1	0	7	0	2	1	1	0	0	0	0	0	0	0	0	0	0	0	0	0	0	1	39	1	1	1	0	0	1	1	1	1	1	13	0		0		0	1
416	1	67	1	severe	ME	0	1	1	0	0	0		0		0	0	0	0	0	0	0	0	0	0	0	0	0	0	0	0	0	38	1	0	1	0	0	1	1	1	1	1	13	0		0		0	0
417	1	18	1	moderate	ME	0	0	1	0	1	0		0	1	0	0	0	0	0	0	0	0	0	0	0	0	0	0	0	0	0	40	1	1	1	0	1	1	1	1	1	1	13	0		0		0	0
418	1	42	1	severe	ME	0	1	1	0	1	0	17	0	2	0	0	0	0	0	0	0	0	0	0	0	0	0	0	0	0	1	39.9	1	1	1	0	0	1	1	1	0	0		0		0		0	1
419	1	23	1	moderate	ME	0	0	1	0	1	0	11	0	1	1	0	0	0	0	0	0	0	0	0	0	0	0	0	0	1	1	40	0	1	1	0	0	1	0	1	0	0		0		0		0	0
420	1	50	2	moderate	ME	0	0	1	0	0	0		0	1	1	1	0	0	0	0	0	0	0	0	0	0	0	0	0	0	1	38	0	1	1	1	0	1	1	1	0	0		0		0		0	0
421	1	30	1	moderate	ME	0	0	2	0	0	0		0	3	0	0	0	0	0	0	0	0	0	0	0	0	0	0	0	0	0	38	0	1	1	0	0	1	1	1	0	0		0		0		0	0
422	1	56	1	moderate	ME	0	0	1	0	0	0		0	1	0	0	0	0	0	0	0	0	0	0	0	0	0	0	0	0	1	39	0	1	1	0	0	1	1	1	0	0		0		0		0	0
423	1	46	2	moderate	ME	0	0	1	0	1	0		0	2	1	1	0	0	0	0	0	0	0	0	0	0	0	0	0	0	0	39.6	0	1	1	0	0	1	1	1	1	0		0		0		0	0
424	1	47	1	moderate	ME	0	0	1	0	0	0		0	2	0	0	0	0	0	0	0	0	0	0	0	0	0	0	0	0	1	38.5	0	1	1	0	1	1	1	0	0	0		0		0		0	0
425	1	34	1	severe	ME	0	1	1	0	1	0	10	0	1	1	0	0	0	0	0	0	0	0	0	0	0	0	0	0	1	1	37.5	0	1	1	0	0	1	1	0	1	1	13	0		0		0	0
426	1	22	2	moderate	ME	0	0	1	0	0	0		0	1	0	0	0	0	0	0	0	0	0	0	0	0	0	0	0	0	0	39	0	1	0	0	1	1	1	1	0	0		0		0		0	0
427	1	54	1	moderate	ME	0	0	1	0	0	0		0	1	0	0	0	0	0	0	0	0	0	0	0	0	0	0	0	0	1	39.6	0	1	1	0	0	0	0	0	0	0		0		0		0	0
428	1	53	1	moderate	Encefalitis	0	0	1	0	0	0		0	2	1	1	0	0	0	0	0	0	0	0	0	0	0	0	0	1	1	39.5	0	1	1	0	0	0	0	0	0	1	14	0		0		0	0
429	1	74	1	moderate	ME	0	0	2	0	1	0	16	0	1	0	0	0	0	0	0	0	0	0	0	0	0	0	0	0	0	1	39	1	1	1	0	0	1	1	1	1	1	13	0		0		0	0
430	1	58	2	moderate	Encefalitis	0	0	1	0	1	0		0	1	1	0	0	0	0	0	0	0	0	0	0	0	0	0	0	1	0	39	1	1	0	0	0	1	1	0	0	0		0		0		0	0
431	1	52	1	moderate	ME	0	0	1	0	1	0	8	0	2	1	0	0	0	0	1	0	0	0	0	0	0	0	0	0	0	1	39.9	0	0	1	0	0	1	1	1	0	0		0		0		0	0
432	1	46	1	mild	ME	0	0	2	0	1	0		0	1	0	0	0	0	0	0	0	0	0	0	0	0	0	0	0	0	0	39	0	1	0	0	0	1	1	1	0	0		0		0		0	0
433	1	56	2	mild	ME	0	0	1	0	0	0		0		0	0	0	0	0	0	0	0	0	0	0	0	0	0	0	0	1	40	0	0	1	0	1	0	0	0	0	0		0		0		0	0
434	1	68	2	moderate	LP not done	0	0	2	0	1	0		0	1	0	0	0	0	0	0	0	0	0	0	0	0	0	0	0	0	0	41	0	1	1	0	0	1	1	1	0	0		0		0		0	0
435	1	41	1	moderate	ME	0	0	1	0	1	0		0	2	0	0	0	0	0	0	0	0	0	0	0	0	0	0	0	0	0	39.7	1	1	1	0	0	1	1	1	0	0		0		0		0	0
436	1	77	1	moderate	Encefalitis	0	0	1	0	1	0		0	1	1	1	0	0	0	0	0	0	0	0	0	0	0	0	0	0	0	38.5	1	1	1	0	0	1	1	1	0	0		0		0		0	0
437	1	44	2	severe	ME	0	1	2	0	0	0		0	1	0	0	0	0	0	0	0	0	0	0	0	0	0	0	0	0	1	39	1	1	1	0	0	1	1	1	1	1	13	0		0		0	0
438	1	27	2	moderate	Meningitis	0	0	2	0	1	0	17	0	1	0	0	0	0	0	0	0	0	0	0	0	0	0	0	0	0	1	38	1	1	1	0	0	1	1	1	0	0		0		0		0	0
439	1	24	1	moderate	ME	0	0	1	0	0	0		0	1	0	0	0	0	0	0	0	0	0	0	0	0	0	0	0	0	1	39	0	1	1	0	0	1	0	1	0	0		0		0		0	0
440	1	48	1	moderate	ME	0	0	2	0	0	0		0	1	0	0	0	0	0	0	0	0	0	0	0	0	0	0	0	0	0	39.5	1	1	1	0	0	1	1	1	1	1	13	0		0		0	0
441	1	35	1	moderate	ME	0	0	2	0	1	0		0	1	0	0	0	0	0	0	0	0	0	0	0	0	0	0	0	0	0	39	1	1	0	0	0	1	1	1	0	0		0		0		0	0
442	1	53	1	moderate	ME	0	0	2	0	0	0		0	1	1	1	0	0	0	0	0	0	0	0	0	0	0	0	0	1	1	39.5	1	1	0	0	0	1	1	1	0	0		0		0		0	0
443	1	47	1	moderate	ME	0	0	1	0	1	0	14	0	2	0	0	0	0	0	0	0	0	0	0	0	0	0	0	0	0	1	39.7	0	1	1	0	0	1	1	1	0	0		0		0		0	0
444	1	27	1	mild	Meningitis	0	0	1	0	1	0		0	1	0	0	0	0	0	0	0	0	0	0	0	0	0	0	0	0	0	39.7	1	1	1	0	0	1	1	1	0	0		0		0		0	0
445	1	70	2	severe	ME	0	1	1	0	1	0	8	0	2	1	1	0	0	0	0	0	0	0	0	0	0	0	0	0	1	1	39	1	1	1	0	1	1	1	1	1	1	13	0		0		1	1
446	1	34	2	severe	ME	0	1	2	0	1	1		0	1	0	0	0	0	0	0	0	0	0	0	0	0	0	0	0	0	0	39	1	1	1	0	1	1	1	1	1	1	13	0		0		0	0
447	1	53	2	moderate	ME	0	0	1	0	1	0	5	0	2	0	0	0	0	0	0	0	0	0	0	0	0	0	0	0	0	1	38.5	1	1	1	0	0	1	1	1	0	0		0		0		0	0
448	1	60	1	moderate	ME	0	0	1	0	1	0		0	2	1	1	0	0	0	0	0	0	0	0	0	0	0	0	0	0	1	38.5	1	1	1	0	0	1	1	1	0	0		0		0		0	0
449	1	18	1	moderate	ME	0	0	2	0	1	0	12	0	1	0	0	0	0	0	0	0	0	0	0	0	0	0	0	0	0	1	39	1	1	1	0	0	1	1	1	1	1	13	0		0		0	0
450	1	43	1	moderate	ME	0	0	1	0	0	0		0		0	0	0	0	0	0	0	0	0	0	0	0	0	0	0	0	1	39	0	1	0	0	0	1	1	1	0	0		0		0		0	0
451	1	72	1	severe	ME	0	1	2	0	1	0		0	1	0	0	0	0	0	0	0	0	0	0	0	0	0	0	0	0	0	38	1	1	1	0	0	1	1	1	1	0		1	12	0		0	0
452	1	38	2	moderate	ME	0	0	1	0	0	0		0		0	0	0	0	0	0	0	0	0	0	0	0	0	0	0	0	1	38	0	1	1	0	0	1	1	1	0	0		0		0		0	0
453	1	63	2	moderate	ME	0	0	1	0	0	0		0	1	1	1	0	0	0	0	0	0	0	0	0	0	0	0	0	0	0	39.5	0	1	0	0	0	0	0	0	0	0		0		0		0	0
454	1	69	1	moderate	ME	0	0	1	0	1	0	7	0	2	0	0	0	0	0	0	0	0	0	0	0	0	0	0	0	0	1	38.2	0	1	1	0	0	1	1	0	0	0		0		0		0	0
455	1	45	2	mild	Encefalitis	0	0	1	0	1	0	8	0	2	0	0	0	0	0	0	0	0	0	0	0	0	0	0	0	0	1	37.5	0	1	1	0	0	1	1	1	0	0		0		0		0	0
456	1	31	2	mild	Meningitis	0	0	1	0	1	0	36	0	2	0	0	0	0	0	0	0	0	0	0	0	0	0	0	0	0	1	40	0	1	0	0	0	1	1	1	0	0		0		0		0	0
457	1	57	2	severe	ME	0	1	1	0	1	1	7	0	2	0	0	0	0	0	0	0	0	0	0	0	0	0	0	0	0	1	38	1	1	1	0	0	1	1	1	1	0		1	12	0		0	0
458	1	48	2	severe	ME	0	1	1	0	0	0		0		1	1	0	0	0	0	0	0	0	0	0	0	0	0	0	1	0	39.2	1	1	0	0	1	1	1	0	1	1	13	0		0		0	1
459	1	24	1	severe	ME	0	1	1	0	0	0		0		0	0	0	0	0	0	0	0	0	0	0	0	0	0	0	0	0	40	1	1	0	0	0	1	1	1	1	0		1	12	0		0	1
460	1	67	1	moderate	Encefalitis	0	0	1	0	1	0	9	0	2	1	0	0	0	0	0	0	0	0	1	0	0	0	0	0	0	1	39	1	1	1	0	0	1	1	1	0	0		0		0		0	1
461	1	32	2	mild	Meningitis	0	0	1	0	0	0		0		0	0	0	0	0	0	0	0	0	0	0	0	0	0	0	0	0	39	0	1	0	0	0	1	1	1	0	0		0		0		0	0
462	1	21	1	moderate	ME	0	0	1	0	1	0	6	0	2	0	0	0	0	0	0	0	0	0	0	0	0	0	0	0	0	1	39	0	1	1	0	0	1	1	1	0	0		0		0		0	0
463	1	28	2	mild	ME	0	0	1	0	1	0	5	0	1	0	0	0	0	0	0	0	0	0	0	0	0	0	0	0	0	1	38.6	0	1	0	0	0	1	1	0	0	0		0		0		0	0
464	1	21	2	moderate	ME	0	0	1	0	0	0		0		0	0	0	0	0	0	0	0	0	0	0	0	0	0	0	0	1	38.4	0	1	1	0	1	1	1	1	0	0		0		0		0	0
465	1	52	1	mild	ME	0	0	1	0	1	0		0	1	0	0	0	0	0	0	0	0	0	0	0	0	0	0	0	0	0	38.4	0	1	1	0	0	1	1	1	0	0		0		0		0	0
466	1	27	2	moderate	ME	0	0	1	0	0	0		0	2	0	0	0	0	0	0	0	0	0	0	0	0	0	0	0	0	0	39	0	1	1	0	0	1	1	1	0	0		0		0		0	0
467	1	48	2	moderate	ME	0	0	2	0	1	0	35	0	1	0	0	0	0	0	0	0	0	0	0	0	0	0	0	0	0	1	39	0	1	1	0	0	0	0	0	0	0		0		0		0	0
468	1	39	1	moderate	ME	0	0	1	0	1	0	6	0	2	0	0	0	0	0	0	0	0	0	0	0	0	0	0	0	0	1	39	0	1	1	0	0	1	1	1	0	0		0		0		0	0
469	1	52	2	moderate	ME	0	0	2	0	0	0		1		0	0	0	0	0	0	0	0	0	0	0	0	0	0	0	0	1	39	0	1	1	0	0	0	0	0	0	0		0		0		0	0
470	1	47	2	moderate	ME	0	0	1	0	0	0		1		1	1	0	0	0	0	0	0	0	0	0	0	0	0	0	1	0	38	0	1	1	1	0	1	1	1	0	0		0		0		0	0
471	1	21	2	moderate	ME	0	0	1	0	1	0	5	0	2	0	0	0	0	0	0	0	0	0	0	0	0	0	0	0	0	1	40	0	1	1	0	0	1	1	1	0	0		0		0		0	0
472	1	36	2	moderate	ME	0	0	2	0	1	0	10	0	1	0	0	0	0	0	0	0	0	0	0	0	0	0	0	0	0	1	39	0	1	1	0	0	1	1	1	0	0		0		0		0	0
473	1	42	1	moderate	ME	0	0	1	0	1	0	7	0	2	0	0	0	0	0	0	0	0	0	0	0	0	0	0	0	0	1	39	0	1	1	0	0	1	1	1	0	0		0		0		0	0
474	1	47	1	moderate	ME	0	0	2	0	1	0	3	0	1	0	0	0	0	0	0	0	0	0	0	0	0	0	0	0	0	1	39	0	1	1	0	0	1	1	1	0	0		0		0		0	0
475	1	29	2	moderate	ME	0	0	1	0	1	0	5	0	2	0	0	0	0	0	0	0	0	0	0	0	0	0	0	0	0	1	39.6	0	1	1	0	0	1	1	0	0	0		0		0		0	0
476	1	57	1	moderate	Meningitis	0	0	2	0	1	0		0	1	1	1	1	0	0	0	0	0	0	0	0	0	0	0	0	0	0	39	1	1	1	0	0	1	1	0	0	0		0		0		0	0
477	1	67	2	moderate	ME	0	0	1	0	1	0		0	2	0	0	0	0	0	0	0	0	0	0	0	0	0	0	0	0	0	40	0	1	1	0	0	0	0	0	0	0		0		0		0	0
478	1	60	1	moderate	ME	0	0	1	0	1	0	7	0	2	1	0	1	0	0	0	0	0	0	0	0	0	0	0	0	0	1	40	0	0	1	0	0	1	1	1	0	0		0		0		0	0
479	1	65	1	moderate	ME	0	0	2	0	1	0	3	0	1	1	1	1	1	1	0	0	0	0	0	0	0	0	0	0	1	1	39	0	1	1	0	0	1	1	0	0	0		0		0		0	0
480	1	27	2	moderate	ME	0	0	1	0	1	0	8	0	2	0	0	0	0	0	0	0	0	0	0	0	0	0	0	0	0	1	39.6	0	1	1	0	0	1	1	1	0	0		0		0		0	0
481	1	31	1	moderate	ME	0	0	1	0	1	0	24	0	2	0	0	0	0	0	0	0	0	0	0	0	0	0	0	0	0	1	40	0	1	1	0	0	1	1	1	0	0		0		0		0	0
482	1	72	2	severe	ME	0	1	1	0	1	0		0	1	0	0	0	0	0	0	0	0	0	0	0	0	0	0	0	0	0	39	1	1	1	0	0	0	0	0	1	0		1	12	0		0	0
483	1	58	1	mild	LP not done	0	0	1	0	1	1		0	2	0	0	0	0	0	0	0	0	0	0	0	0	0	0	0	0	0	37.4	0	1	1	0	0	1	1	0	0	0		0		0		0	0
484	1	28	2	severe	ME	0	1	1	0	1	0	6	0	1	0	0	0	0	0	0	0	0	0	0	0	0	0	0	0	0	1	38.7	1	1	1	0	0	1	1	1	1	0		1	12	0		0	0
485	1	77	2	severe	ME	0	1	1	0	0	0		0	1	1	1	0	0	0	0	0	0	0	1	0	0	0	0	0	0	0	39	1	1	1	0	0	1	1	1	1	0		1	12	0		0	0
486	1	70	2	severe	ME	0	1	1	1	0	0		0	1	0	0	0	0	0	0	0	0	0	0	0	0	0	0	0	0	0	38.9	1	1	1	0	0	1	1	1	1	1	13	0		0		0	0
487	1	48	2	severe	ME	0	1	1	0	1	0		0	1	1	0	0	0	0	1	0	0	0	0	0	0	0	0	0	0	1	39	1	1	1	0	0	1	1	1	1	1	13	0		0		0	0
488	1	58	2	moderate	ME	0	0	2	0	1	0	2	0	1	0	0	0	0	0	0	0	0	0	0	0	0	0	0	0	0	1	39	1	1	1	0	0	1	1	1	1	1	13	0		0		0	0
489	1	52	2	moderate	ME	0	0	1	0	0	0				1	1	0	0	0	1	0	0	0	0	0	0	0	0	0	0	1	39.2	0	1	1	0	0	0	0	0	0	0		0		0		0	0
490	1	46	2	moderate	Encefalitis	0	0	1	0	1	0		0	2	0	0	0	0	0	0	0	0	0	0	0	0	0	0	0	0	0	38.5	0	1	1	0	0	1	1	0	0	0		0		0		0	0
491	1	78	2	moderate	ME	0	0	2	0	1	0	14	0	2	1	1	1	0	0	0	0	0	0	0	0	0	0	0	0	1	1	38	0	1	1	0	0	1	1	0	0	0		0		0		0	0
492	1	60	1	moderate	ME	0	0	2	0	0	0		0	2	0	0	0	0	0	0	0	0	0	0	0	0	0	0	0	0	1	40	1	1	1	0	0	1	1	1	1	1	13	0		0		0	0
493	1	57	1	mild	ME	0	0	1	0	0	0		1	2	0	0	0	0	0	0	0	0	0	0	0	0	0	0	0	0	1	39.5	0	1	1	0	0	1	1	0	0	0		0		0		0	0
494	1	36	2	moderate	ME	0	0	1	0	0	0		1	2	0	0	0	0	0	0	0	0	0	0	0	0	0	0	0	0	1	38.5	0	1	1	0	0	1	1	1	0	0		0		0		0	0
495	1	30	1	moderate	ME	0	0	1	0	1	1		0	2	0	0	0	0	0	0	0	0	0	0	0	0	0	0	0	0	1	39.8	0	1	0	0	0	1	1	1	0	0		0		0		0	0
496	1	18	1	severe	ME	0	1	1	0	0	0		0	2	0	0	0	0	0	0	0	0	0	0	0	0	0	0	0	0	1	39	1	1	1	0	0	1	1	1	1	1	13	0		0		0	0
497	1	37	2	Lengva	ME	0	0	2	0	1	0	42	0	1	0	0	0	0	0	0	0	0	0	0	0	0	0	0	0	0	1	38	0	1	1	0	0	0	0	0	0	0		0		0		0	0
498	1	34	1	Vidutinio sunkumo	ME	0	0	1	0	0	0		0	2	0	0	0	0	0	0	0	0	0	0	0	0	0	0	0	0	0	38	1	1	1	0	0	1	0	1	1	1	13	0		0		0	0
499	1	63	1	Vidutinio sunkumo	ME	0	0	1	0	1	1		0	2	1	1	0	0	0	0	0	0	0	0	0	0	0	0	0	0	0	39.6	0	1	1	0	0	1	1	0	0	0		0		0		0	0
500	1	72	2	severe	ME	0	1	1	0	0	0		0	2	1	1	0	0	0	0	0	0	0	0	0	0	0	0	0	0	0	39	0	1	1	0	0	1	1	1	1	1	13	0		0		0	0
501	1	40	1	Vidutinio sunkumo	ME	0	0	1	0	0	0		0	2	0	0	0	0	0	0	0	0	0	0	0	0	0	0	0	0	1	40.2	0	1	1	0	0	0	0	0	0	0		0		0		0	0
502	1	44	1	Vidutinio sunkumo	ME	0	0	1	0	0	0		0	2	0	0	0	0	0	0	0	0	0	0	0	0	0	0	0	0	0	40	1	1	1	0	0	0	0	0	1	1	13	0		0		0	0
503	1	27	1	Lengva	Meningitis	0	0	1	1	1	0		0	1	0	0	0	0	0	0	0	0	0	0	0	0	0	0	0	0	0	39.5	0	1	1	0	0	0	0	0	0	0		0		0		0	0
504	1	49	1	severe	myelitis	1	1	2	0	1	0		0	1	1	1	0	0	0	0	0	0	0	0	0	0	0	0	0	0	0	38.2	1	1	0	0	0	1	1	1	1	1	13	0		1	7	0	0
505	1	45	1	moderate	ME	0	0	1	0	1	0	20	0	2	0	0	0	0	0	0	0	0	0	0	0	0	0	0	0	0	1	38	0	1	1	0	0	0	0	0	0	0		0		0		0	0
506	1	24	1	mild	Meningitis	0	0	1	0	0	0		0	2	0	0	0	0	0	0	0	0	0	0	0	0	0	0	0	0	1	38	0	1	0	0	0	1	1	0	0	0		0		0		0	0
507	1	30	1	moderate	ME	0	0	1	0	0	0		0	2	0	0	0	0	0	0	0	0	0	0	0	0	0	0	0	0	0	40.2	0	1	1	0	0	1	1	1	0	0		0		0		0	0
508	1	33	2	moderate	ME	0	0	2	0	1	0	12	0	1	0	0	0	0	0	0	0	0	0	0	0	0	0	0	0	0	1	39.9	0	1	1	0	0	0	0	0	0	0		0		0		0	0
509	1	52	2	moderate	ME	0	0	1	0	1	0		0	2	1	1	0	0	0	0	0	0	0	0	0	0	0	0	1	0	0	40	0	1	1	1	0	1	1	0	0	0		0		0		0	0
510	1	20	1	moderate	ME	0	0	1	0	1	1		0	2	0	0	0	0	0	0	0	0	0	0	0	0	0	0	0	0	1	39	0	1	1	0	0	0	0	0	0	0		0		0		0	0
511	1	31	1	moderate	ME	0	0	1	0	1	0		0	2	0	0	0	0	0	0	0	0	0	0	0	0	0	0	0	0	1	40	0	1	1	0	0	1	1	0	0	0		0		0		0	0
512	1	31	1	mild	LP not done	0	0	1	0	0	0		0	2	0	0	0	0	0	0	0	0	0	0	0	0	0	0	0	0	1	39	0	1	1	0	0	0	0	0	0	0		0		0		0	0
513	1	54	2	moderate	ME	0	0	1	0	1	0		0	2	0	0	0	0	0	0	0	0	0	0	0	0	0	0	0	0	1	39.5	1	1	1	0	0	1	1	0	1	1	13	0		0		0	0
514	1	47	1	severe	ME	0	1	2	0	0	0		0	2	0	0	0	0	0	0	0	0	0	0	0	0	0	0	0	0	0	39	0	1	1	0	0	1	1	1	1	1	13	0		0		0	0
515	1	59	1	moderate	ME	0	0	2	0	1	1		0	2	0	0	0	0	0	0	0	0	0	0	0	0	0	0	0	0	0	39.6	1	1	1	0	0	1	1	1	0	0		0		0		0	0
516	1	70	2	moderate	ME	0	0	2	0	1	1		0	1	1	1	0	0	0	0	0	0	0	0	0	0	0	0	0	0	0	38.6	0	1	1	0	0	1	1	0	0	0		0		0		0	0
517	1	82	2	moderate	ME	0	0	2	0	1	0	11	0	1	1	1	0	0	0	0	0	0	0	0	0	0	0	0	0	0	1	38.1	0	1	1	0	0	1	1	0	0	0		0		0		0	0
518	1	56	2	moderate	ME	0	0	2	0	0	0		0	2	1	1	0	0	0	0	0	0	0	0	0	0	0	0	0	0	0	38.9	0	1	1	0	0	1	1	0	0	0		0		0		0	0
519	1	41	1	mild	ME	0	0	2	0	0	0		0	1	0	0	0	0	0	0	0	0	0	0	0	0	0	0	0	0	1	39.2	0	1	1	0	0	0	0	0	0	0		0		0		0	0
520	1	22	1	moderate	ME	0	0	1	0	1	0	18	0	2	0	0	0	0	0	0	0	0	0	0	0	0	0	0	0	0	1	39	0	1	0	0	0	0	0	0	0	0		0		0		0	0
521	1	63	1	moderate	ME	0	0	1	0	1	0	22	0	2	1	1	0	0	0	1	0	0	0	0	0	0	0	0	0	0	1	40	0	1	1	0	0	0	0	0	0	0		0		0		1	0
522	1	37	1	mild	LP not done	0	0	1	0	1	1		1	1	1	0	0	1	0	0	0	0	0	0	0	0	0	0	0	1	1	39.6	0	1	0	0	0	1	0	1	0	0		0		0		0	0
523	1	23	2	moderate	ME	0	0	2	0	1	0		0	1	0	0	0	0	0	0	0	0	0	0	0	0	0	0	0	0	1	38.2	1	1	1	0	0	1	1	1	1	1	13	0		0		0	0
524	1	49	1	mild	ME	0	0	1	0	1	0		0	2	0	0	0	0	0	0	0	0	0	0	0	0	0	0	0	0	1	40	0	1	0	0	0	0	0	0	0	0		0		0		0	0
525	1	48	1	moderate	ME	0	0	1	0	0	0		0	2	0	0	0	0	0	0	0	0	0	0	0	0	0	0	0	0	1	40.1	0	1	1	0	0	0	0	0	0	0		0		0		0	0
526	1	71	2	moderate	ME	0	0	1	0	1	0		0	2	1	1	0	0	0	0	0	0	0	0	0	0	0	0	0	0	0	37.4	0	1	1	0	0	1	1	0	0	0		0		0		0	0
527	1	49	1	moderate	ME	0	0	1	0	1	0		0	2	0	0	0	0	0	0	0	0	0	0	0	0	0	0	0	0	0	38.6	0	1	1	0	1	1	1	0	0	0		0		0		0	0
528	1	67	2	moderate	ME	0	0	1	0	1	0	41	0	1	1	1	0	0	0	0	0	0	0	0	0	0	0	0	0	0	1	39.5	0	1	1	1	0	1	1	0	0	0		0		0		0	0
529	1	45	2	moderate	ME	0	0	1	0	1	0		1	2	0	0	0	0	0	0	0	0	0	0	0	0	0	0	0	0	1	38.8	0	1	1	0	0	1	1	0	0	0		0		0		0	0
530	1	62	2	moderate	ME	0	0	1	0	0	0		1	1	1	0	0	0	0	0	0	0	0	0	0	0	0	0	0	1	1	39.5	0	1	1	0	0	0	0	0	0	0		0		0		0	0
531	1	55	2	moderate	ME	0	0	2	0	1	0		0	2	0	0	0	0	0	0	0	0	0	0	0	0	0	0	0	0	1	40	0	1	1	0	0	1	1	0	0	0		0		0		0	0
532	1	77	2	moderate	ME	0	0	1	0	1	0		0	2	0	0	0	0	0	0	0	0	0	0	0	0	0	0	0	0	0	39	0	1	1	0	1	1	1	0	0	0		0		0		0	0
533	1	49	2	severe	myelitis	1	1	1	0	0	0		0	2	0	0	0	0	0	0	0	0	0	0	0	0	0	0	0	0	0	39.5	0	1	1	0	1	1	1	0	0	0		0		0		0	0
534	1	21	1	moderate	ME	0	0	1	0	0	0		0	2	1	1	0	0	0	0	0	0	0	0	0	0	0	0	0	0	0	41	0	1	0	0	0	1	1	0	1	1	13	0		0		0	0
535	1	78	2	severe	myelitis	1	1	2	0	1	0		0	1	1	1	0	0	0	0	0	0	0	1	0	0	0	0	0	0	0	39	0	1	1	0	0	0	0	0	0	0		0		0		0	0
536	1	47	2	moderate	ME	0	0	2	0	1	0		0	1	1	0	0	0	0	0	0	0	0	0	0	0	0	0	0	1	0	40	0	1	1	0	0	1	1	1	0	0		0		0		0	0
537	1	41	1	severe	ME	0	1	2	0	1	0		0	2	1	0	0	0	0	0	0	0	0	0	0	0	0	0	0	1	1	41	1	1	1	0	0	1	1	1	1	1	13	0		0		1	1
538	1	31	1	mild	Meningitis	0	0	1	0	1	0	20	0	2	0	0	0	0	0	0	0	0	0	0	0	0	0	0	0	0	1	38.2	0	1	0	0	0	1	1	0	0	0		0		0		0	0
539	1	57	2	Vidutinio sunkumo	ME	0	0	1	0	0	0		0	2	0	0	0	0	0	0	0	0	0	0	0	0	0	0	0	0	0	39	0	1	1	0	0	1	1	0	1	1	13	0		0		0	0
540	1	46	1	mild	ME	0	0	1	0	0	0		0	2	0	0	0	0	0	0	0	0	0	0	0	0	0	0	0	0	0	39.8	0	1	1	1	0	1	1	0	0	0		0		0		0	0
541	1	25	1	moderate	ME	0	0	1	0	0	0		0	2	0	0	0	0	0	0	0	0	0	0	0	0	0	0	0	0	0		1	1	1	0	1	0	0	0	0	0		0		0		0	0
542	1	44	1	moderate	ME	0	0	1	0	0	0		0	2	0	0	0	0	0	0	0	0	0	0	0	0	0	0	0	0	1	39.3	0	1	1	0	0	1	1	0	0	0		0		0		0	0
543	2	71	1	severe	ME	0	1	2	0	0	0		0		1	1	0	1	1	1	0	0	0	0	0	0	0	0	0	0	0	38.9	1	0	0	0	0	1	1	1	1	1	13	1	9	1	7	0	0
544	1	38	2	moderate	ME	0	0	1	0	1	0		0	2	0	0	0	0	0	0	0	0	0	0	0	0	0	0	0	0	0	39.2	1	1	1	0	0	1	1	1	1	1	13	0		0		0	0
545	1	47	2	moderate	ME	0	0	2	0	1	0	9	0	2	0	0	0	0	0	0	0	0	0	0	0	0	0	0	0	0	1	39.5	0	1	1	0	0	0	0	0	0	0		0		0		0	0
546	1	27	1	moderate	ME	0	0	1	0	0	0		0	2	0	0	0	0	0	0	0	0	0	0	0	0	0	0	0	0	0	39.3	0	1	1	0	0	1	1	0	0	0		0		0		0	0
547	1	60	1	moderate	ME	0	0	2	0	0	0		0	2	1	1	1	1	0	0	0	0	0	0	0	0	0	0	0	0	1	37.8	0	1	1	0	0	0	0	0	0	0		0		0		0	0
548	1	54	1	moderate	ME	0	0	2	0	1	0	7	0	2	0	0	0	0	0	0	0	0	0	0	0	0	0	0	0	0	1	38.8	0	1	1	0	0	1	1	1	0	0		0		0		0	0
549	1	24	1	mild	Meningitis	0	0	1	0	1	0		0	2	0	0	0	0	0	0	0	0	0	0	0	0	0	0	0	0	0	40.1	0	1	1	0	0	1	1	0	0	0		0		0		0	0
550	1	25	1	mild	Meningitis	0	0	1	0	1	0	5	0	2	0	0	0	0	0	0	0	0	0	0	0	0	0	0	0	0	1	39.2	0	1	1	0	1	1	1	1	0	0		0		0		0	0
551	1	42	2	moderate	ME	0	0	1	0	0	0		0	2	0	0	0	0	0	0	0	0	0	0	0	0	0	0	0	0	1	39.5	0	1	1	0	0	1	1	0	0	0		0		0		0	0
552	1	78	2	moderate	ME	0	0	2	0	1	0	3	0	2	1	1	1	1	0	0	0	0	0	0	0	0	0	0	1	0	1	40	0	1	0	0	0	0	0	0	0	0		0		0		0	0
553	1	45	1	mild	ME	0	0	1	0	0	0		0	2	0	0	0	0	0	0	0	0	0	0	0	0	0	0	0	0	0	39.5	0	1	1	0	0	1	1	1	0	0		0		0		0	0
554	1	51	1	moderate	ME	0	0	1	0	0	0		0	1	0	0	0	0	0	0	0	0	0	0	0	0	0	0	0	0	1	39	1	1	1	0	0	1	1	1	0	0		0		0		0	1
555	1	67	2	moderate	ME	0	0	1	0	0	0		0	2	1	1	0	0	0	0	0	0	0	0	0	0	0	0	0	1	1	40	0	1	0	0	0	1	1	1	0	0		0		0		0	0
556	1	61	1	mild	ME	0	0	2	0	0	0		0	2	1	1	0	0	0	0	0	0	0	0	0	0	0	0	0	0	0	39.5	0	1	1	0	0	1	1	0	0	0		0		0		0	0
557	2	31	2	mild	Encefalitis	0	0	1		1	0				1	0	0	0	0	0	0	0	0	0	0	0	0	0	0	1	0	37.6	0	1	1	1	0	1	1	1	0	0		0		0		0	0
558	1	48	2	moderate	ME	0	0	1	0	1	0		1		0	0	0	0	0	0	0	0	0	0	0	0	0	0	0	0	1	39	0	1	1	0	0	1	0	0	0	0		0		0		0	0
559	1	62	1	moderate	ME	0	0	1	0	1	1		0	1	0	0	0	0	0	0	0	0	0	0	0	0	0	0	0	0	0	39	0	1	1	0	0	1	1	1	0	0		0		0		0	1
560	1	33	1	moderate	ME	0	0	1	0	0	0		0	2	0	0	0	0	0	0	0	0	0	0	0	0	0	0	0	0	1	40	0	1	1	0	0	1	1	1	0	0		0		0		0	0
561	1	68	2	severe	ME	0	1	2	0	0	0		0	2	1	1	0	0	0	0	0	0	0	0	0	0	0	0	0	0	1	39	1	1	1	0	0	1	1	1	1	1	13	0		0		0	0
562	1	61	1	moderate	ME	0	0	2	0	0	0		0	1	0	0	0	0	0	0	0	0	0	0	0	0	0	0	0	0	0	39	0	1	1	0	0	0	0	0	0	0		0		0		0	0
563	1	69	1	moderate	ME	0	0	2	0	1	1		0	1	0	0	0	0	0	0	0	0	0	0	0	0	0	0	0	0	1	38.5	0	1	1	0	0	1	1	0	0	0		0		0		0	0
564	1	72	1	severe	ME	0	1	1	0	1	1		0	2	1	0	0	0	0	1	1	0	0	0	0	0	0	0	0	1	0	38.8	1	1	1	0	0	1	1	1	0	0		0		0		0	1
565	1	51	1	moderate	ME	0	0	2	0	1	1		0	1	1	1	1	0	0	0	0	0	0	0	0	0	0	0	0	1	0	39.9	1	1	1	0	0	1	1	1	0	0		0		0		0	0
566	1	20	2	moderate	ME	0	0	2	0	0	0		0	2	0	0	0	0	0	0	0	0	0	0	0	0	0	0	0	0	0	37.5	1	1	1	0	0	1	1	1	0	0		0		0		0	0
567	1	48	2	moderate	ME	0	0	1	0	0	0		0		0	0	0	0	0	0	0	0	0	0	0	0	0	0	0	0	1	39.4	0	1	1	0	0	0	0	0	0	0		0		0		0	0
568	1	45	2	moderate	ME	0	0	2	0	1	0	16	0	1	0	0	0	0	0	0	0	0	0	0	0	0	0	0	0	0	1	40	0	1	1	1	0	1	1	0	0	0		0		0		0	0
569	1	85	1	moderate	ME	0	0	1	0	1	1		0	2	1	0	1	0	0	0	0	0	0	0	0	0	0	0	0	0	0	39	0	1	1	0	0	1	1	1	0	0		0		0		0	0
570	1	33	2	moderate	ME	0	0	1	0	0	0		0		0	0	0	0	0	0	0	0	0	0	0	0	0	0	0	0	0	39	0	1	1	0	0	1	1	0	0	0		0		0		0	0
571	1	68	2	moderate	LP not done	0	0	2	0	1	1		0	1	0	0	0	0	0	0	0	0	0	0	0	0	0	0	0	0	0	37.8	0	1	1	0	1	0	0	0	0	0		0		0		0	0
572	2	78	1	mild	Meningitis	0	0	2	0	1	0		0		1	0	0	0	0	0	0	0	0	0	0	0	0	0	0	1	0	38.8	0	0	0	0	0	0	0	0	0	0		0		0		0	0
573	1	62	2	moderate	ME	0	0	2	0	1	0	14	0	1	0	0	0	0	0	0	0	0	0	0	0	0	0	0	0	0	1	38.4	1	1	1	0	0	1	1	1	0	0		0		0		0	0
574	1	28	1	moderate	ME	0	0	2	0	0	0		0	1	0	0	0	0	0	0	0	0	0	0	0	0	0	0	0	0	0	39	0	1	1	0	0	1	1	1	0	0		0		0		0	0
575	1	43	1	severe	ME	0	1	1	0	1	0		0	2	0	0	0	0	0	0	0	0	0	0	0	0	0	0	0	0	0	41	1	1	1	0	1	1	1	0	1	1	14	0		0		0	0
576	1	54	1	moderate	ME	0	0	2	0	1	1	15	0	1	0	0	0	0	0	0	0	0	0	0	0	0	0	0	0	0	1	37.9	1	1	1	0	0	1	1	1	1	1	14	0		0		0	0
577	1	24	2	moderate	ME	0	0	1	0	1	0	14	0	2	0	0	0	0	0	0	0	0	0	0	0	0	0	0	0	0	1	39.5	1	1	0	0	0	1	1	1	1	1	14	0		0		0	0
578	1	21	1	moderate	Encefalitis	0	0	1	0	1	0	5	0	2	0	0	0	0	0	0	0	0	0	0	0	0	0	0	0	0	1	38	1	0	1	0	0	1	1	1	1	1	14	0		0		0	0
579	1	71	1	moderate	Encefalitis	0	0	1	0	1	0		0	2	1	1	1	0	0	0	0	0	0	0	0	0	0	0	0	0	0	40	1	1	1	0	1	1	1	0	1	1	13	0		0		0	1
580	1	52	1	moderate	ME	0	0	1	0	1	0		0	2	0	0	0	0	0	0	0	0	0	0	0	0	0	0	0	0	0	38	0	1	0	0	0	0	0	0	0	0		0		0		0	0
581	1	45	2	moderate	Encefalitis	0	0	2	0	1	0	5	0	1	1	0	0	0	0	0	0	0	0	0	0	0	0	0	0	1	1	38.6	1	1	1	0	0	1	1	1	1	1	13	0		0		0	0
582	1	63	1	severe	ME	0	1	1	0	1	0		0	2	1	1	0	0	0	0	0	0	0	0	0	0	0	0	0	1	0	39.5	1	1	0	0	1	1	1	1	1	1	13	0		0		0	0
583	1	44	2	moderate	ME	0	0	1	0	1	0	17	0	2	0	0	0	0	0	0	0	0	0	0	0	0	0	0	0	0	1	39	1	1	1	1	0	1	1	1	1	1	14	0		0		0	0
584	1	61	1	moderate	ME	0	0	2	0	1	0		0	1	0	0	0	0	0	0	0	0	0	0	0	0	0	0	0	0	0	39	0	1	1	0	0	0	0	0	1	1	14	0		0		0	1
585	1	41	1	severe	ME	0	1	1	0	0	0		0	2	0	0	0	0	0	0	0	0	0	0	0	0	0	0	0	0	0	39	1	1	1	1	0	1	1	1	1	1	13	0		0		1	1
586	1	35	1	moderate	LP not done	0	0	1	0	1	0	5	0	2	1	1	0	0	0	0	0	0	0	0	0	0	0	0	0	0	1	38	0	1	1	1	0	1	1	0	0	0		0		0		0	0
587	1	36	1	mild	ME	0	0	1	0	0	0		1		0	0	0	0	0	0	0	0	0	0	0	0	0	0	0	0	1	39	0	0	1	0	0	0	0	0	0	0		0		0		0	0
588	1	54	2	moderate	ME	0	0	2	0	1	0		0	1	0	0	0	0	0	0	0	0	0	0	0	0	0	0	0	0	0	39.4	0	1	1	0	0	1	1	1	0	0		0		0		0	0
589	1	37	1	moderate	LP not done	0	0	1	0	1	0		0	2	0	0	0	0	0	0	0	0	0	0	0	0	0	0	0	0	0	37.3	0	1	1	1	0	0	0	0	0	0		0		0		0	0
590	1	36	1	moderate	ME	0	0	1	0	1	0	3	0	2	0	0	0	0	0	0	0	0	0	0	0	0	0	0	0	0	1	38.6	0	1	1	0	0	1	1	0	1	1	14	0		0		0	0
591	1	64	1	moderate	LP not done	0	0	1	0	1	1		0	2	1	0	1	1	0	0	0	0	0	0	0	0	0	0	0	0	0	39.8	0	0	0	0	0	0	0	0	1	1	14	0		0		0	1
592	1	73	1	moderate	ME	0	0	2	0	1	0		0	1	1	1	0	0	0	0	0	0	0	0	0	0	0	0	0	0	1	39	1	1	1	0	0	1	1	1	0	0		0		0		0	0
593	1	59	1	moderate	ME	0	0	1	0	1	0		0	2	1	0	0	0	0	0	1	0	0	0	0	0	0	0	0	0	1	40	1	1	0	0	0	1	1	0	0	0		0		0		0	0
594	1	44	2	moderate	Encefalitis	0	0	1	0	1	0		0	2	1	0	0	0	0	0	0	0	0	1	0	0	0	0	1	1	1	39	1	1	1	0	0	1	1	1	0	0		0		0		0	0
595	1	69	2	moderate	ME	0	0	1	0	1	0		0	2	0	0	0	0	0	0	0	0	0	0	0	0	0	0	0	0	0	39.4	0	1	1	0	0	0	0	0	0	0		0		0		0	0
596	1	48	1	moderate	ME	0	0	2	0	0	0		0	3	0	0	0	0	0	0	0	0	0	0	0	0	0	0	0	0	0	39	1	1	0	0	0	1	1	1	0	0		0		0		0	0
597	1	45	2	moderate	ME	0	0	1	0	1	0	7	0	2	0	0	0	0	0	0	0	0	0	0	0	0	0	0	0	0	1	40	0	1	0	0	0	1	1	0	0	0		0		0		0	0
598	1	27	2	moderate	ME	0	0	1	0	1	0		0	2	0	0	0	0	0	0	0	0	0	0	0	0	0	0	0	0	1	39	1	1	1	0	0	1	1	0	0	0		0		0		0	0
599	1	22	2	moderate	ME	0	0	1	0	1	1		0	1	1	0	0	0	0	0	0	0	0	0	0	0	0	0	0	1	0	39	0	1	1	0	0	1	1	1	0	0		0		0		0	0
600	1	48	2	mild	LP not done	0	0	1	0	0	0		1	2	1	0	0	0	0	0	0	0	0	0	0	0	0	0	0	1	1	39	0	1	0	0	0	0	0	0	0	0		0		0		0	0
601	1	39	1	moderate	ME	0	0	1	0	1	1		0	2	0	0	0	0	0	0	0	0	0	0	0	0	0	0	0	0	0	39	0	1	1	0	0	1	1	1	0	0		0		0		0	0
602	1	42	1	moderate	ME	0	0	2	0	1	0		0	2	0	0	0	0	0	0	0	0	0	0	0	0	0	0	0	0	1	37.8	0	1	1	0	0	0	0	0	0	0		0		0		0	0
603	1	48	1	moderate	ME	0	0	1	0	0	0		0	2	0	0	0	0	0	0	0	0	0	0	0	0	0	0	0	0	0	38	1	1	1	0	0	1	1	1	0	0		0		0		0	0
604	1	38	1	mild	Meningitis	0	0	1	0	1	1		0	2	0	0	0	0	0	0	0	0	0	0	0	0	0	0	0	0	1	39.5	1	1	1	0	0	0	0	0	0	0		0		0		0	0
605	1	52	2	moderate	ME	0	0	2	0	1	0		0	1	1	0	0	0	0	0	0	0	0	0	0	0	0	0	0	1	0	39.2	0	0	1	0	1	1	1	1	0	0		0		0		0	0
606	1	49	1	severe	ME	0	1	2	0	1	0		0	1	0	0	0	0	0	0	0	0	0	0	0	0	0	0	0	0	0	39	1	1	1	0	1	1	1	1	1	1	13	0		0		0	0
607	1	31	1	moderate	ME	0	0	2	0	1	0	2	0	1	0	0	0	0	0	0	0	0	0	0	0	0	0	0	0	0	1	38.2	0	1	0	0	0	0	0	0	0	0		0		0		0	0
608	1	45	2	moderate	ME	0	0	1	0	1	0	6	0	2	0	0	0	0	0	0	0	0	0	0	0	0	0	0	0	0	1	38.5	0	1	1	0	0	0	0	0	0	0		0		0		0	0
609	1	41	1	severe	ME	0	1	2	0	0	0		0	1	1	1	0	0	0	0	0	0	0	0	0	0	0	0	0	0	0	39	1	1	0	0	0	1	1	0	0	0		0		0		0	1
610	1	64	1	severe	encefalitis	0	1	1	0	0	0		0	2	0	0	0	0	0	0	0	0	0	0	0	0	0	0	0	0	1	40	1	1	0	0	0	1	1	1	1	1	13	0		0		0	1
611	1	51	2	moderate	ME	0	0	2	0	1	1		0	1	1	1	0	0	0	0	0	0	0	0	0	0	0	0	0	0	1	37.6	0	1	1	0	0	0	0	0	0	0		0		0		0	0
612	1	50	1	moderate	ME	0	0	1	0	1	0		0	2	0	0	0	0	0	0	0	0	0	0	0	0	0	0	0	0	0	39	1	1	1	0	0	1	1	1	1	1	14	0		0		0	0
613	1	51	2	moderate	ME	0	0	2	0	1	0	24	0	1	0	0	0	0	0	0	0	0	0	0	0	0	0	0	0	0	1	38.6	0	1	1	0	0	1	0	1	0	0		0		0		0	0
614	1	36	1	moderate	ME	0	0	1	0	1	1		0	2	0	0	0	0	0	0	0	0	0	0	0	0	0	0	0	0	1	38.5	1	1	1	0	0	0	0	0	0	0		0		0		0	0
615	1	26	1	moderate	ME	0	0	1	0	0	0		0	2	0	0	0	0	0	0	0	0	0	0	0	0	0	0	0	0	1	39.6	0	1	1	0	0	1	1	1	0	0		0		0		0	0
616	1	35	1	moderate	ME	0	0	2	0	1	0		0	1	0	0	0	0	0	0	0	0	0	0	0	0	0	0	0	0	0	39	0	1	0	0	0	1	0	1	0	0		0		0		0	0
617	1	67	2	moderate	ME	0	0	1	0	1	0	4	0	2	1	1	0	0	0	0	0	0	0	0	1	0	0	0	0	0	1	38	0	1	1	1	0	1	1	0	0	0		0		0		0	0
618	1	54	1	moderate	ME	0	0	1	0	1	0		0		1	1	1	0	0	0	0	0	0	0	0	0	0	0	0	1	0	39	1	1	1	0	0	1	1	1	0	0		0		0		0	1
619	1	34	2	severe	ME	0	1	1	0	1	0	3	0	2	0	0	0	0	0	0	0	0	0	0	0	0	0	0	0	0	1	38	1	1	1	0	0	1	1	0	1	1	13	0		0		0	0
620	1	43	2	severe	ME	0	1	1	0	1	0		0	2	0	0	0	0	0	0	0	0	0	0	0	0	0	0	0	0	1	39	1	1	0	0	0	1	1	1	1	1	13	0		0		0	0
621	1	59	1	moderate	LP not done	0	0	1	0	1	0		0	1	0	0	0	0	0	0	0	0	0	0	0	0	0	0	0	0	0	38.7	0	1	1	0	0	0	0	0	0	0		0		0		0	0
622	1	63	2	moderate	Encefalitis	0	0	1	0	1	0		0	2	1	1	0	0	0	1	0	0	0	0	0	0	0	0	0	0	0	38.3	0	1	1	0	0	0	0	0	0	0		0		0		0	0
623	1	51	1	moderate	ME	0	0	1	0	1	1		0	2	0	0	0	0	0	0	0	0	0	0	0	0	0	0	0	0	0	37.8	1	1	1	0	0	1	1	1	0	0		0		0		0	0
624	1	42	1	moderate	Meningitis	0	0	2	0	1	0		0	1	0	0	0	0	0	0	0	0	0	0	0	0	0	0	0	0	1	38.6	0	1	1	0	0	0	0	0	0	0		0		0		0	0
625	1	25	2	moderate	LP not done	0	0	1	0	1	0		0	2	0	0	0	0	0	0	0	0	0	0	0	0	0	0	0	0	1	39.6	0	1	1	0	0	0	0	0	0	0		0		0		0	0
626	1	38	1	severe	ME	0	1	2	0	1	0	25	0	1	0	0	0	0	0	0	0	0	0	0	0	0	0	0	0	0	1	39	1	1	0	0	0	1	1	1	1	1	13	0		0		0	0
627	1	32	1	moderate	ME	0	0	1	0	0	0		0	2	0	0	0	0	0	0	0	0	0	0	0	0	0	0	0	0	1	38.3	1	1	1	0	0	1	1	1	0	0		0		0		0	0
628	1	55	2	moderate	ME	0	0	1	0	0	0		0	2	0	0	0	0	0	0	0	0	0	0	0	0	0	0	0	0	1	38	0	1	1	0	0	0	0	0	0	0		0		0		0	0
629	1	47	2	mild	Meningitis	0	0	1	0	1	0		0	2	0	0	0	0	0	0	0	0	0	0	0	0	0	0	0	0	1		0	1	1	0	0	1	1	0	0	0		0		0		0	0
630	1	18	2	severe	ME	0	1	2	0	1	0		0	1	0	0	0	0	0	0	0	0	0	0	0	0	0	0	0	0	1	39.3	1	1	0	0	0	1	1	0	1	1	13	0		0		0	0
631	1	37	2	moderate	ME	0	0	2	0	1	1		0	1	0	0	0	0	0	0	0	0	0	0	0	0	0	0	0	0	0	39.6	1	1	0	0	0	1	1	1	0	0		0		0		0	0
632	1	23	1	mild	Meningitis	0	0	1	0	0	0		0	2	0	0	0	0	0	0	0	0	0	0	0	0	0	0	0	0	0	38.8	1	1	1	0	0	1	1	1	0	0		0		0		0	0
633	1	53	1	moderate	ME	0	0	1	0	0	0		1		0	0	0	0	0	0	0	0	0	0	0	0	0	0	0	0	1	39	0	1	1	0	0	0	0	0	0	0		0		0		0	0
634	1	58	1	moderate	ME	0	0	2	0	1	0		0	1	1	0	0	0	0	0	0	0	0	0	0	0	0	0	0	1	0	38.6	0	1	1	0	0	0	0	0	0	0		0		0		0	0
635	1	58	2	moderate	ME	0	0	1	0	0	0		0	2	1	1	0	0	0	0	0	0	0	0	0	0	0	0	0	0	1	39	0	1	0	0	0	1	1	1	0	0		0		0		0	0
636	1	29	1	moderate	ME	0	0	2	0	0	0		0	2	0	0	0	0	0	0	0	0	0	0	0	0	0	0	0	0	0	39	0	1	1	0	0	1	1	0	0	0		0		0		0	0
637	1	20	1	mild	Meningitis	0	0	2	0	0	0		0	1	0	0	0	0	0	0	0	0	0	0	0	0	0	0	0	0	1	40	1	1	1	0	0	1	1	1	0	0		0		0		0	0
638	1	37	1	moderate	ME	0	0	2	0	0	0		0	2	0	0	0	0	0	0	0	0	0	0	0	0	0	0	0	0	1	38.9	1	1	1	1	0	1	1	1	0	0		0		0		0	0
639	1	76	2	severe	ME	0	1	1	0	1	0		0	2	1	0	0	0	0	0	1	0	0	0	0	0	0	0	0	0	0	38	1	1	1	0	0	1	1	1	1	0		1	12	0		0	1
640	1	19	1	mild	Meningitis	0	0	1	0	0	0		0	2	0	0	0	0	0	0	0	0	0	0	0	0	0	0	0	0	0	38.6	0	0	0	0	0	1	0	1	0	0		0		0		0	0
641	1	66	1	mild	ME	0	0	1	0	1	0	18	0	2	0	0	0	0	0	0	0	0	0	0	0	0	0	0	0	0	1	38	0	1	0	0	0	0	0	0	0	0		0		0		0	0
642	1	20	1	mild	ME	0	0	2	0	1	0	24	0	1	0	0	0	0	0	0	0	0	0	0	0	0	0	0	0	0	1	38	0	1	0	0	0	1	1	1	0	0		0		0		0	0
643	1	33	1	moderate	ME	0	0	2	0	0	0		0	2	0	0	0	0	0	0	0	0	0	0	0	0	0	0	0	0	1	40	0	1	1	0	0	0	0	0	0	0		0		0		0	0
644	1	62	2	moderate	ME	0	0	2	0	1	0		0	1	0	0	0	0	0	0	0	0	0	0	0	0	0	0	0	0	0	39	0	0	1	0	0	1	1	1	0	0		0		0		0	0
645	1	66	2	moderate	Encefalitis	0	0	1	0	1	0	8	0	2	1	1	0	1	0	0	0	0	0	0	0	1	0	0	0	1	1		1	0	1	0	0	1	1	0	0	0		0		0		0	0
646	1	32	1	mild	ME	0	0	1	0	1	0	3	0	3	0	0	0	0	0	0	0	0	0	0	0	0	0	0	0	0	1	37.6	0	1	0	0	0	1	1	0	0	0		0		0		0	0
647	1	32	1	mild	Meningitis	0	0	1	0	1	0	4	0	2	0	0	0	0	0	0	0	0	0	0	0	0	0	0	0	0	1	38.7	0	1	1	0	0	1	1	1	0	0		0		0		0	0
648	1	20	2	moderate	Encefalitis	0	0	1	0	1	0		0	2	0	0	0	0	0	0	0	0	0	0	0	0	0	0	0	0	0	38	0	0	1	0	0	1	0	1	0	0		0		0		0	0
649	1	53	2	moderate	ME	0	0	2	0	1	0		0		1	1	0	0	0	0	0	0	0	0	0	0	0	0	0	0	0	39.5	0	1	1	0	0	1	1	0	0	0		0		0		0	0
650	1	54	2	moderate	ME	0	0	1	0	1	0		0	2	0	0	0	0	0	0	0	0	0	0	0	0	0	0	0	0	1	39	0	1	1	0	0	1	1	1	0	0		0		0		0	0
651	1	67	2	moderate	ME	0	0	2	0	1	0		1	1	1	1	0	0	0	0	0	0	0	0	0	0	0	0	0	0	0	39	0	1	1	0	0	0	0	0	0	0		0		0		0	0
652	1	48	1	moderate	ME	0	0	1	0	0	0		0	2	0	0	0	0	0	0	0	0	0	0	0	0	0	0	0	0	1	38.6	0	1	1	0	0	1	1	1	0	0		0		0		0	0
653	1	18	2	mild	ME	0	0	1	0	1	0		0	2	0	0	0	0	0	0	0	0	0	0	0	0	0	0	0	0	1	39	1	1	1	0	1	1	1	0	0	0		0		0		0	0
654	1	21	2	moderate	ME	0	0	1	0	0	0		0		0	0	0	0	0	0	0	0	0	0	0	0	0	0	0	0	0	39	0	1	1	0	0	1	0	1	0	0		0		0		0	0
655	1	21	2	moderate	ME	0	0	1	0	1	0	3	0	2	0	0	0	0	0	0	0	0	0	0	0	0	0	0	0	0	1	39.9	0	1	1	1	0	0	0	0	0	0		0		0		0	0
656	1	77	1	moderate	ME	0	0	1	0	1	1		0	2	1	1	0	0	0	0	0	0	0	0	0	0	0	0	0	1	0	38	0	1	1	0	0	1	1	1	0	0		0		0		0	0
657	1	45	1	mild	ME	0	0	2	0	1	0		0	1	0	0	0	0	0	0	0	0	0	0	0	0	0	0	0	0	1	39	0	1	0	0	0	0	0	0	0	0		0		0		0	0
658	1	24	1	moderate	ME	0	0	1	0	0	0				0	0	0	0	0	0	0	0	0	0	0	0	0	0	0	0	1	38	0	1	1	0	0	1	1	1	0	0		0		0		0	0
659	1	56	1	moderate	ME	0	0	2	0	0	0		0	2	0	0	0	0	0	0	0	0	0	0	0	0	0	0	0	0	1	38	0	1	0	0	0	1	1	1	0	0		0		0		0	0
660	2	19	2	mild	meningitis	0	0	2		0	0				0	0	0	0	0	0	0	0	0	0	0	0	0	0	0	0	0	39	0	1	1	0	1	1	1	1	0	0		0		0		0	0
661	2	62	2	mild	Meningitis	0	0	2		1	1				1	1	0	0	0	1	0	0	0	0	0	0	0	0	0	1	0	39.6	0	0	1	0	0	1	1	0	0	0		0		0		0	0
662	2	36	2	moderate	ME	0	0	2		0	0				0	0	0	0	0	0	0	0	0	0	0	0	0	0	0	0	0	38	0	1	0	0	0	1	1	1	0	0		0		0		1	1
663	2	45	2	moderate	ME	0	0	2		0	0				0	0	0	0	0	0	0	0	0	0	0	0	0	0	0	0		39.6	0	0	1	0	0	1	1	0	1	1		0		0		0	0
664	1	57	1	severe	ME	0	1	2	0	0	0		0	1	1	1	0	0	0	1	0	0	0	0	0	0	0	0	0	0	0	37.6	1	1	0	0	0	1	1	1	1	1	13	0		0		0	1
665	2	47	2	moderate	ME	0	0	2		1	0				0	0	0	0	0	0	0	0	0	0	0	0	0	0	0	0	1	37.8	0	0	0	0	0	1	1	0	1	1		0		0		0	1
666	2	63	2	moderate	ME	0	0	2		1	0				0	0	0	0	0	0	0	0	0	0	0	0	0	0	0	0	0	39.8	0	1	0	0	1	1	1	1	1	1		0		0		1	1
667	2	73	2	moderate	ME	0	0	2		1	0				1	0	1	0	0	0	0	0	0	0	0	0	0	0	0	0	0	39	0	1	0	1	0	1	1	1	1	1		0		0		0	1
668	2	63	2	moderate	ME	0	0	2		1	0				0	0	0	0	0	0	0	0	0	0	0	0	0	0	0	0	0	39	0	0	0	0	1	1	1	1	1	1		0		0		0	1
669	2	66	2	mild	Meningitis	0	0	2		1	0				1	1	0	0	0	0	0	0	0	0	0	0	0	0	0	0	0	39.3	0	0	1	0	1	0	0	0	0	0		0		0		0	0
670	2	59	1	mild	Meningitis	0	0	1		1	0	8			0	0	0	0	0	0	0	0	0	0	0	0	0	0	0	0	1	39.1	0	1	1	0	0	1	0	1	0	0		0		0		0	0
671	2	64	2	moderate	ME	0	0	1		1	0				1	0	0	0	0	0	1	0	0	0	0	0	0	0	0	0	0		0	1	0	1	0	1	1	1	0	0		0		0		0	0
672	2	71	2	severe	myelitis	1	1	2		1	1				0	0	0	0	0	0	0	0	0	0	0	0	0	0	0	0	0	38.2	0	1	1	1	0	0	0	0	0	0		0		0		0	0
673	2	21	1	mild	Meningitis	0	0	1		0	0				0	0	0	0	0	0	0	0	0	0	0	0	0	0	0	0	1	38	0	1	0	0	1	1	1	1	0	0		0		0		0	0
674	2	33	1	moderate	ME	0	0	2		0	0			2	1	0	0	0	0	0	0	0	0	0	0	0	0	0	0	1	1	40	0	1	1	0	0	1	1	1	1	1		0		0		0	0
675	2	28	2	severe	ME	0	1	2		0	0				0	0	0	0	0	0	0	0	0	0	0	0	0	0	0	0	0	38.4	0	1	0	0	0	1	1	0	1	1		0		0		0	0
676	2	47	2	severe	ME	0	1	1		0	0				1	0	0	0	0	0	0	0	0	0	0	0	0	0	0	1	0		0	1	0	1	0	1	1	1	0	0		0		0		0	0
677	2	22	1	moderate	ME	0	0	2		0	0				1	0	0	0	0	0	0	0	0	0	0	0	0	0	0	1	1	38.5	0	1	1	1	1	1	1	1	0	0		0		0		1	0
678	2	59	2	moderate	ME	0	0	2		1	0				0	0	0	0	0	0	0	0	0	0	0	0	0	0	0	0	0	40	0	0	1	1	1	1	1	1	1	1		0		0		0	1
679	2	52	1	mild	Meningitis	0	0	2		1	0	3			0	0	0	0	0	0	0	0	0	0	0	0	0	0	0	0	1	38	0	1	1	0	0	1	1	1	0	0		0		0		0	0
680	2	25	2	moderate	ME	0	0	1	0	0	0				0	0	0	0	0	0	0	0	0	0	0	0	0	0	0	0	0	40	0	0	0	1	1	1	1	1	1	1		0		0		0	0
681	2	49	2	mild	Meningitis	0	0	1		0	0				0	0	0	0	0	0	0	0	0	0	0	0	0	0	0	0	1	38.4	0	1	1	0	0	1	1	1	0	0		0		0		0	0
682	2	55	2	moderate	ME	0	0	2		0	0				1	0	0	0	0	0	0	0	0	0	0	0	0	0	0	1	1	39	0	1	1	0	0	1	1	0	1	1		0		0		0	1
683	1	55	1	moderate	ME	0	0	1	1	1	0		0	2	1	0	0	0	0	0	1	0	0	0	0	0	0	0	0	0	0	39	1	1	1	0	0	1	1	1	0	0		0		0		0	0
684	1	53	2	moderate	ME	0	0	2	0	1	0	6	0	1	0	0	0	0	0	0	0	0	0	0	0	0	0	0	0	0	1	38.5	0	1	1	0	0	1	1	1	0	0		0		0		0	0
685	2	57	1	moderate	ME	0	0	2		1	0				1	0	0	0	0	0	0	0	0	1	0	0	0	0	0	0	0	39	0	1	0	0	0	1	1	1	0	0		0		0		0	1
686	2	70	2	moderate	ME	0	0	1		1	0				1	1	1	0	0	0	0	0	0	0	0	0	0	0	0	0	0	37.9	0	1	0	0	0	1	1	0	1	1		0		0		0	1
687	1	32	2	severe	ME	0	1	2	0	1	0		0	1	0	0	0	0	0	0	0	0	0	0	0	0	0	0	0	0	1	39.8	0	1	1	0	0	1	0	1	1	0		1	12	0		0	0
688	2	27	1	severe	ME	0	1	2	1	0	0			3	0	0	0	0	0	0	0	0	0	0	0	0	0	0	0	0	0	40	1	1	0	0	1	1	1	1	1	1		0		0		0	1
689	2	54	2	severe	ME	0	1	2	0	1	0				0	0	0	0	0	0	0	0	0	0	0	0	0	0	0	0	0	38.5	0	1	1	0	0	1	1	1	1	1		0		0		0	0
690	2	76	1	moderate	ME	0	0	2		0	0				1	0	0	0	0	0	1	0	0	0	0	0	0	0	0	0	0	39	0	1	0	0	0	1	1	1	1	1		0		0		0	1
691	2	50	2	moderate	ME	0	0	1		0	0				1	0	0	0	0	0	0	0	0	0	0	0	0	0	0	1	0	38.8	0	1	0	0	0	1	1	1	0	0		0		0		0	1
692	2	22	1	severe	ME	0	1	1		0	0				0	0	0	0	0	0	0	0	0	0	0	0	0	0	0	0	0	37.5	1	1	0	0	0	1	1	1	1	0		0		0		0	0
693	2	52	1	severe	ME	0	1	1		0	0				0	0	0	0	0	0	0	0	0	0	0	0	0	0	0	0	0	40	1	1	0	0	1	1	1	1	1	1		0		1	8	1	0
694	2	21	2	moderate	ME	0	0	1		0	0			2	1	0	0	0	0	0	0	0	0	0	0	0	0	0	0	1	1	39	1	1	0	0	1	1	1	1	0	0		0		0		0	0
695	1	55	1	moderate	ME	0	0	1	0	0	0		0	2	1	1	1	1	0	0	0	0	0	0	0	0	0	0	0	0	1	40	0	0	1	0	0	1	1	0	0	0		0		0		0	0
696	2	52	1	moderate	ME	0	0	2		0	0				1	1	0	0	0	0	1	0	0	0	0	0	0	0	0	1	1	38.6	0	1	1	0	1	1	1	1	0	0		0		0		0	0
697	2	31	2	moderate	ME	0	0	1		0	0				0	0	0	0	0	0	0	0	0	0	0	0	0	0	0	0	1	39	0	1	1	0	0	1	1	1	0	0		0		0		0	0
698	2	48	1	moderate	ME	0	0	1	0	1	0		0		0	0	0	0	0	0	0	0	0	0	0	0	0	0	0	0	1	37.6	0	1	0	1	0	1	1	1	0	0		0		0		0	0
699	2	66	1	mild	meningitis	0	0	2		0	0				1	0	0	0	0	0	0	0	0	0	0	0	0	0	0	1	0	39.1	0	0	1	0	1	1	1	1	0	0		0		0		0	0
700	2	53	2	moderate	meningitis	0	0	1		0	0				0	0	0	0	0	0	0	0	0	0	0	0	0	0	0	0	1	39.2	0	1	1	0	1	1	0	1	0	0		0		0		0	0
701	2	74	1	severe	ME	0	1	2	0	1	0				1	1	0	0	0	0	0	0	0	0	0	0	0	0	0	1	0	39.5	0	0	0	0	1	1	1	1	1	1		0		0		0	0
702	2	68	2	mild	Meningitis	0	0	1		1	0				1	0	0	0	0	0	0	0	0	0	0	0	0	0	1	0	0	39.8	0	1	0	0	0	1	1	1	0	0		0		0		0	0
703	1	57	1	moderate	ME	0	0	2	0	0	0		0	1	1	0	0	0	0	0	0	1	0	0	0	0	0	0	0	0	0	39	1	0	1	0	0	1	1	0	1	1	13	0		0		0	0
704	2	52	2	moderate	ME	0	0	2		1	0				0	0	0	0	0	0	0	0	0	0	0	0	0	0	0	0	0	39	0	1	0	0	0	1	1	1	0	0		0		0		0	0
705	2	31	1	severe	ME	0	1	1		1	0	30			0	0	0	0	0	0	0	0	0	0	0	0	0	0	0	0	1	40	0	1	0	0	0	1	1	1	1	1		0		0		0	0
706	2	78	2	severe	ME	0	1	2		1	0				0	0	0	0	0	0	0	0	0	0	0	0	0	0	0	0	0	37.8	1	0	0	0	0	1	1	1	1	1		0		0		0	0
707	2	34	1	Lengva	Meningitis	0	0	2		1	1	6			0	0	0	0	0	0	0	0	0	0	0	0	0	0	0	0	1	38.8	0	1	0	0	0	1	1	0	0	0		0		0		0	0
708	1	46	2	Vidutinio sunkumo	ME	0	0	1	0	1	0	5	0	2	1	1	0	0	0	0	0	0	0	0	0	0	0	0	0	0	1	39	0	1	1	0	0	1	0	1	0	0		0		0		0	0
709	2	64	2	severe	ME	0	1	2		1	0				1	1	1	0	1	1	0	0	0	0	0	0	0	0	0	0	0	39	0	1	1	0	0	1	1	0	1	1		0		0		0	0
710	2	24	1	severe	myelitis	1	1	2	0	1	0		0		0	0	0	0	0	0	0	0	0	0	0	0	0	0	0	0	0	39.8	0	0	0	0	1	1	1	1	1	1		0		0		0	0
711	1	46	2	moderate	ME	0	0	1	0	1	0	4	0		0	0	0	0	0	0	0	0	0	0	0	0	0	0	0	0	1	39	0	1	1	0	0	1	0	1	0	0		0		0		0	0
712	1	65	2	moderate	ME	0	0	1	0	1	0		0	2	1	1	0	0	0	0	0	0	0	0	0	0	0	0	0	0	1	40	1	1	1	0	1	1	1	1	0	0		0		0		0	0
713	2	47	1	severe	ME	0	1	2	0	0	0				0	0	0	0	0	0	0	0	0	0	0	0	0	0	0	0	1	40.1	1	1	0	0	1	1	1	1	1	1		0		0		0	1
714	2	71	2	moderate	ME	0	0	2		0	0				1	1	0	0	0	0	0	0	0	0	0	0	0	0	0	0	1	39	0	1	0	0	1	1	1	1	1	1		0		0		0	0
715	2	68	2	severe	ME	0	1	1	0	1	0	6	0		0	0	0	0	0	0	0	0	0	0	0	0	0	0	0	0	1	39.5	0	0	0	0	0	1	1	0	1	1		0		0		0	0
716	2	31	2	severe	ME	0	1	2		0	0				0	0	0	0	0	0	0	0	0	0	0	0	0	0	0	0	0	36.8	1	1	0	0	1	0	0	0	0	0		0		0		0	0
717	2	19	1	moderate	ME	0	0	2		0	0				0	0	0	0	0	0	0	0	0	0	0	0	0	0	0	0	1	40	0	1	1	0	1	1	1	1	0	0		0		0		0	0
718	2	23	1	moderate	ME	0	0	1	0	0	0		1		0	0	0	0	0	0	0	0	0	0	0	0	0	0	0	0	1	37.2	0		0	0	1	1	1	1	0	0		0		0		0	0
719	2	49	1	moderate	ME	0	0	2	0	1	0				1	0	0	0	0	0	0	1	0	1	0	0	0	0	0	0	0	40	0	1	0	0	0	1	1	1	1	1		0		0		0	1
720	2	59	1	severe	myelitis	1	1	2		1	0				1	1	1	0	0	0	0	0	0	0	0	0	0	0	0	0	0	37	1	0	1	0	0	1	1	1	1	1		0		1	5	0	0
721	2	74	1	moderate	ME	0	0	2		0	0				1	0	1	0	0	0	0	0	0	0	0	1	0	0	0	0	1	40	0	1	0	0	0	1	1	1	1	1		0		0		0	1
722	1	55	1	moderate	ME	0	0	1	0	1	0		0	1	1	1	1	0	0	0	0	0	0	0	0	0	0	0	0	0	0	38.9	1	1	1	0	0	1	1	0	0	0		0		0		0	0
723	2	62	2	moderate	ME	0	0	2	0	0	0				1	1	0	0	0	0	0	0	0	1	0	0	0	0	0	0	1	38.4	0	1	0	0	0	0	0	0	0	0		0		0		0	0
724	2	49	1	severe	ME	0	1	2		1	0				1	0	0	0	0	0	0	0	0	0	0	0	0	0	0	0	0	39	0	1	1	0	0	1	1	1	1	1		0		0		0	0
725	1	69	1	severe	ME	0	1	2	0	1	0	14	0	1	1	1	1	0	1	0	0	0	0	0	0	0	0	0	0	0	1	39	1	1	0	0	0	1	1	1	1	1	13	1	10	0		0	1
726	1	53	1	mild	Meningitis	0	0	1	0	0	0		1		0	0	0	0	0	0	0	0	0	0	0	0	0	0	0	0	0	38	0	1	0	0	0	1	1	1	0	0		0		0		0	0
727	2	54	1	mild	Meningitis	0	0	2	0	1	0		0		0	0	0	0	0	0	0	0	0	0	0	0	0	0	0	0	0	38.7	0	1	1	0	0	1	1	0	0	0		0		0		0	0
728	2	29	2	moderate	ME	0	0	2	0	1	1		0	1	1	0	0	0	0	0	0	1	0	0	0	0	0	0	0	0	0	39.9	0	0	0	0	1	0	0	0	0	0		0		0		0	0
729	2	62	2	moderate	ME	0	0	2	0	1	0		0		0	0	0	0	0	0	0	0	0	0	0	0	0	0	0	0	0	39.3	0	1	1	0	0	1	1	1	1	1		0		0		0	0
730	2	35	2	severe	ME	0	1	2	0	1	0		0		0	0	0	0	0	0	0	0	0	0	0	0	0	0	0	0	0	38.5	1	1	1	0	1	1	1	1	1	1		0		0		1	1
731	2	48	2	moderate	ME	0	0	2	0	1	0	10	0		1	0	0	0	0	0	0	0	0	0	0	0	0	0	0	1	1	37.5	0	1	0	0	0	0	0	0	0	0		0		0		1	0
732	2	47	1	severe	myelitis	1	1	2	0	0	0				0	0	0	0	0	0	0	0	0	0	0	0	0	0	0	0	1	38.8	0	0	0	0	0	1	1	1	0	0		0		0		0	0
733	2	74	1	moderate	ME	0	0	1		1	0	14			1	1	1	0	1	0	0	0	0	0	0	0	0	0	0	1	1	39	0	0	0	1	1	1	1	1	0	0		0		0		0	0
734	2	63	2	mild	Meningitis	0	0	1	0	1	0		0		0	0	0	0	0	0	0	0	0	0	0	0	0	0	0	0	0		0	1	1	1	0	1	1	0	0	0		0		0		0	0
735	2	69	2	moderate	ME	0	0	2		1	0				1	1	1	0	1	0	0	0	0	0	0	0	0	0	0	1	0	39	0	1	0	0	0	1	1	1	1	1		0		0		0	0
736	2	31	1	mild	Meningitis	0	0	1	0	0	0				0	0	0	0	0	0	0	0	0	0	0	0	0	0	0	0	0	38	0	1	1	0	0	1	0	1	0	0		0		0		0	0
737	1	45	1	mild	ME	0	0	1	0	1	0		0	1	0	0	0	0	0	0	0	0	0	0	0	0	0	0	0	0	0	39.5	0	1	1	0	0	0	0	0	0	0		0		0		0	0
738	2	46	1	mild	Meningitis	0	0	2	0	1	0	21			1	0	0	0	0	0	0	0	0	1	0	0	0	0	0	0	1	38.7	0	1	1	0	0	1	1	1	0	0		0		0		0	0
739	1	72	2	moderate	ME	0	0	1	0	0	0		1	2	1	0	1	1	0	0	0	0	0	0	0	0	0	0	0	0	1	39	0	1	1	0	0	0	0	0	0	0		0		0		0	0
740	2	51	1	mild	Meningitis	0	0	2	0	1	0				0	0	0	0	0	0	0	0	0	0	0	0	0	0	0	0	0	38.5	0	1	0	0	1	1	1	1	0	0		0		0		0	0
741	2	83	2	moderate	ME	0	0	2		0	0				1	1	1	0	1	0	0	0	0	0	0	0	0	0	0	0	0	39.4	0	1	1	0	0	1	1	1	0	0		0		0		0	1
742	2	58	2	moderate	ME	0	0	1		1	0				0	0	0	0	0	0	0	0	0	0	0	0	0	0	0	0	0	39.3	0	1	0	1	1	1	1	0	0	0		0		0		0	0
743	1	58	1	severe	ME	0	1	1	0	0	0		0		1	1	0	0	0	0	0	0	0	0	0	0	0	0	0	0	1	38.5	1	0	1	0	0	1	1	0	1	1	14	0		0		0	1
744	2	57	2	moderate	ME	0	0	2	0	0	0		0		0	0	0	0	0	0	0	0	0	0	0	0	0	0	0	0	1	37.5	0	1	0	0	0	1	1	0	0	0		0		0		0	0
745	2	34	1	moderate	ME	0	0	1		0	0				0	0	0	0	0	0	0	0	0	0	0	0	0	0	0	0	1	38.5	0	1	1	0	1	1	1	1	1	1		0		0		0	1
746	2	67	1	moderate	ME	0	0	2		0	0				1	0	0	0	0	0	0	0	0	0	0	0	0	0	0	1	1	39.9	0	1	0	0	0	0	0	0	1	1		0		0		0	0
747	2	59	1	mild	LP not done	0	0	2		1	0				1	1	0	0	0	0	0	0	0	0	0	0	0	0	0	1	0	39.4	0	1	0	0	0	0	0	0	0	0		0		0		0	0
748	2	54	2	moderate	ME	0	0	1		1	0				1	1	0	0	0	0	0	0	0	0	0	0	0	0	0	0	0	39.8	0	1	0	0	0	0	0	0	1	1		0		0		0	0
749	2	54	1	moderate	ME	0	0	2		1	0	21			1	1	0	0	0	0	0	0	0	0	0	0	0	0	0	0	1	39	0	1	1	0	0	1	0	1	0	0		0		0		0	0
750	2	53	1	severe	myelitis	1	1	2		1	0				1	0	0	0	0	0	0	0	1	0	0	0	0	0	0	0	0	39	1	1	1	1	0	1	1	1	1	1		0		1	6	1	1
751	2	52	1	severe	myelitis	1	1	1		1	0	15			1	0	0	0	0	0	0	0	0	1	0	0	0	0	0	0	1	38	0	0	0	0	0	0	0	0	0	0		0		0		0	0
752	2	57	2	moderate	ME	0	0	2	0	1	0				1	0	0	0	0	0	0	0	1	0	0	0	0	0	0	0	0	40	0	1	1	0	0	1	1	1	1	1		0		0		0	0
753	2	74	2	moderate	ME	0	0	1		0	0				1	1	0	0	0	0	0	0	0	0	0	0	0	0	0	0	1	39	0	1	1	0	1	0	0	0	0	0		0		0		1	1
754	1	73	2	mild	LP not done	0	0	1	0	0	0		1	2	0	0	0	0	0	0	0	0	0	0	0	0	0	0	0	0	0		0	0	1	0	0	0	0	0	0	0		0		0		0	0
755	2	49	1	moderate	ME	0	0	1	0	0	0				1	0	0	0	0	1	0	0	0	0	0	0	0	0	0	0	1	39.2	0	1	0	0	0	1	1	1	0	0		0		0		0	1
756	2	75	1	moderate	ME	0	0	2		1	1				1	1	0	0	0	0	0	0	0	0	0	0	0	0	0	0	1	38.8	0	1	1	0	0	1	1	1	0	0		0		0		0	1
757	2	30	2	moderate	ME	0	0	2		0	0				0	0	0	0	0	0	0	0	0	0	0	0	0	0	0	0	1	39	0	0	1	0	1	1	1	0	0	0		0		0		0	0
758	1	39	1	moderate	ME	0	0	2	0	1	0	31	0	1	0	0	0	0	0	0	0	0	0	0	0	0	0	0	0	0	1	39	1	1	0	0	1	1	1	1	1	1	13	0		0		0	0
759	1	34	1	severe	ME	0	1	1	0	0	0		0	2	1	0	0	0	0	0	0	0	0	0	0	0	0	0	0	1	1	40	1	1	1	0	0	1	1	1	1	0		1	11	0		0	0
760	1	48	2	moderate	ME	0	0	2	0	1	0	4	0	1	1	0	0	0	0	0	0	0	0	1	0	0	0	0	0	1	1	37.2	0	1	1	0	0	0	0	0	0	0		0		0		0	0
761	1	80	1	severe	myelitis	1	1	1	0	1	1		0	2	1	0	1	0	0	0	0	0	0	1	0	0	0	0	0	0	1	39.6	0	1	1	1	0	0	0	0	0	0		0		0		0	0
762	1	74	2	moderate	ME	0	0	1	0	1	1	8	0	2	0	0	0	0	0	0	0	0	0	0	0	0	0	0	0	0	1	38.7	0	1	1	1	1	0	0	0	0	0		0		0		0	0
763	1	63	1	moderate	ME	0	0	1	0	1	0		0	2	1	0	0	0	0	0	0	0	0	0	1	0	0	0	0	0	0	39	0	1	0	0	0	1	1	0	0	0		0		0		0	0
764	1	73	2	moderate	ME	0	0	1	0	1	0		0	2	1	1	1	0	0	0	0	0	0	0	0	0	0	0	0	0	0	39	0	1	0	0	0	0	0	0	0	0		0		0		0	0
765	1	48	1	moderate	meningitis	0	0	1	0	1	0	20	0	2	1	0	0	0	0	0	0	0	0	0	0	0	0	0	0	1	1	38	0	1	0	0	0	0	0	0	0	0		0		0		0	0
766	1	52	2	moderate	ME	0	0	2	0	1	0		0	1	1	1	0	0	0	0	0	0	0	0	0	0	0	0	0	0	1	39	0	1	1	0	0	1	1	1	0	0		0		0		0	0
767	1	71	2	moderate	ME	0	0	1	0	0	0		1		1	1	0	0	0	1	1	0	0	0	0	0	0	0	0	0	1	39	0	1	1	0	0	0	0	0	0	0		0		0		0	0
768	1	24	1	moderate	ME	0	0	2	0	1	0	6	0	1	0	0	0	0	0	0	0	0	0	0	0	0	0	0	0	0	1	39.4	1	1	1	0	0	1	1	1	0	0		0		0		0	0
769	1	63	1	moderate	ME	0	0	2	0	1	0		0	1	1	0	0	0	0	0	0	0	0	0	0	0	0	0	0	1	0	39.6	0	1	0	0	0	0	0	0	0	0		0		0		0	0
770	1	77	2	severe	ME	0	1	2	0	1	1		0	1	1	1	0	0	0	0	0	0	0	0	0	0	0	0	0	1	1	37.7	1	1	1	0	1	0	0	0	1	1	13	0		0		0	0
771	1	36	1	moderate	ME	0	0	1	0	1	0	17	0	2	0	0	0	0	0	0	0	0	0	0	0	0	0	0	0	0	1	39	0	1	0	0	0	1	1	1	0	0		0		0		0	0
772	1	62	2	moderate	ME	0	0	2	0	0	0		1	1	0	0	0	0	0	0	0	0	0	0	0	0	0	0	0	0	0	38.5	1	1	1	0	0	0	0	0	0	0		0		0		0	0
773	1	65	1	moderate	ME	0	0	1	0	1	1		0	2	1	0	0	0	0	0	0	0	0	0	0	0	0	0	0	1	0	39.5	0	1	0	0	0	0	0	0	0	0		0		0		0	0
774	1	36	2	moderate	encefalitis	0	0	1	0	1	0	5	0		0	0	0	0	0	0	0	0	0	0	0	0	0	0	0	0	1	38.9	0	1	1	0	0	1	1	0	0	0		0		0		0	1
775	1	58	2	moderate	encefalitis	0	0	2	0	1	0	7	0	1	1	1	0	0	0	0	0	0	0	0	0	0	0	0	1	1	1	39.4	0	0	1	0	0	0	0	0	0	0		0		0		0	0
776	1	64	1	moderate	ME	0	0	1	0	0	0		1	1	1	1	0	0	0	0	0	0	0	0	0	0	0	0	0	0	1	38	0	1	0	0	0	0	0	0	0	0		0		0		0	0
777	1	81	1	severe	myelitis	1	1	2	0	0	0		0	1	1	0	0	0	0	0	0	0	0	1	0	0	0	0	0	0	1	39.5	1	1	0	0	0	1	1	0	1	1	13	1	10	1	6	1	1
778	1	76	2	severe	ME	0	1	2	0	0	0		0	1	1	1	0	0	0	0	0	0	0	0	0	1	0	0	0	0	1	39.4	1	1	0	0	1	0	0	0	0	0		0		0		1	1
779	1	52	2	severe	ME	0	1	2	0	1	1		0	1	1	0	0	0	0	0	0	1	0	0	0	1	0	1	0	1	0	39	1	1	1	0	0	1	1	0	1	1	13	1	10	0		1	1
780	1	44	2	moderate	ME	0	0	1	0	1	0	8	0	2	0	0	0	0	0	0	0	0	0	0	0	0	0	0	0	0	1	38	1	1	1	0	0	1	1	0	0	0		0		0		0	0
781	1	70	1	severe	ME	0	1	1	0	1	1		0	2	1	1	0	0	0	0	0	0	0	0	0	0	0	0	0	0	0	39.2	1	1	1	0	0	0	0	0	1	1	13	0		0		0	1
782	1	70	2	mild	meningitis	0	0	2	0	1	0		0	1	1	1	0	0	0	0	0	0	0	0	0	0	0	0	1	0	1	38	0	1	0	0	0	0	0	0	0	0		0		0		0	0
783	1	62	1	moderate	ME	0	0	1	0	1	0	20	0	2	1	1	0	0	0	0	0	0	0	0	0	0	0	0	0	0	1	38.2	0	1	1	0	0	0	0	0	0	0		0		0		0	0
784	1	54	1	moderate	ME	0	0	2	0	1	0		0	1	1	1	0	0	0	0	0	0	0	0	0	0	0	0	0	0	0	39	1	1	1	0	0	0	0	0	0	0		0		0		1	1
785	1	60	1	moderate	meningitis	0	0	2	0	1	0		0	1	1	0	0	0	0	0	0	1	0	0	0	0	0	0	0	0	0	40	0	1	0	0	0	0	0	0	0	0		0		0		0	0
786	1	63	2	mild	encefalitis	0	0	1	0	1	0		0	2	0	0	0	0	0	0	0	0	0	0	0	0	0	0	0	0	0		0	1	1	0	0	0	0	0	0	0		0		0		0	0
787	1	33	2	moderate	ME	0	0	2	0	1	0	3	0	1	1	1	0	0	0	0	0	0	0	0	0	0	0	0	0	1	1	38.8	0	1	1	1	0	0	0	0	0	0		0		0		0	0
788	1	62	2	moderate	ME	0	0	2	0	1	0	4	0	1	1	1	0	0	0	0	0	0	0	0	1	0	0	0	0	0	1	37.5	1	1	0	0	0	1	1	1	0	0		0		0		0	0
789	1	27	1	moderate	ME	0	0	1	0	1	1		0	2	0	0	0	0	0	0	0	0	0	0	0	0	0	0	0	0	0	39.9	0	1	1	0	0	1	1	1	0	0		0		0		0	0
790	1	59	1	moderate	ME	0	0	2	0	1	1		0	1	0	0	0	0	0	0	0	0	0	0	0	0	0	0	0	0	1	38.4	1	1	1	0	0	0	0	0	0	0		0		0		0	0
791	1	66	2	moderate	encefalitis	0	0	1	0	1	0	4	0	2	1	1	0	0	0	0	0	0	0	0	0	0	0	0	0	0	1	38	0	1	1	0	0	0	0	0	0	0		0		0		0	0
792	1	65	1	mild	ME	0	0	1	0	1	1		0	2	0	0	0	0	0	0	0	0	0	0	0	0	0	0	0	0	1	38.8	0	1	0	0	0	0	0	0	0	0		0		0		0	0
793	1	80	1	moderate	ME	0	0	2	0	1	0		0	1	1	0	0	0	0	0	0	0	0	1	0	0	0	0	0	0	0	39	0	0	1	0	0	0	0	0	0	0		0		0		0	0
794	1	58	2	moderate	ME	0	0	1	0	1	0	7	0	2	0	0	0	0	0	0	0	0	0	0	0	0	0	0	0	0	1	39	0	1	1	0	0	0	0	0	0	0		0		0		0	0
795	1	72	1	moderate	ME	0	0	1	0	1	0		0	2	1	1	0	0	0	0	0	0	0	0	0	0	0	0	0	0	0	39	0	1	1	0	0	0	0	0	0	0		0		0		0	0
796	2	25	1	mild	meningitis	0	0	2	0	1	0				0	0	0	0	0	0	0	0	0	0	0	0	0	0	0	0	1	39.4	0	1	0	0	1	1	1	1	0	0		0		0		0	0
797	1	64	1	moderate	ME	0	0	1	0	1	0	7	0	2	1	1	0	0	0	0	0	0	0	0	0	0	0	0	0	0	1	38.2	0	1	1	0	0	0	0	0	0	0		0		0		0	0
798	1	67	2	moderate	ME	0	0	2	0	0	0		1	1	0	0	0	0	0	0	0	0	0	0	0	0	0	0	0	0	0	39.6	0	1	1	0	0	1	1	0	0	0		0		0		0	0
799	1	47	1	mild	ME	0	0	1	0	1	0	13	1	2	0	0	0	0	0	0	0	0	0	0	0	0	0	0	0	0	1	39	0	1	0	0	0	0	0	0	0	0		0		0		0	0
800	1	54	1	severe	ME	0	1	1	0	1	0	22	0	2	1	1	0	0	0	0	0	0	0	0	0	0	0	0	0	0	1	39.5	1	1	0	0	0	1	1	1	1	1	13	1	10	0		1	1
801	1	43	2	severe	ME	0	1	2	0	1	0		0	1	1	0	0	0	0	0	0	0	0	0	0	0	0	0	0	1	0	38.5	1	1	0	0	0	1	1	1	1	1	13	0		0		0	0
802	1	67	1	moderate	ME	0	0	1	0	1	0		0	2	1	1	0	0	0	1	0	0	0	0	1	0	0	0	0	0	0	39.5	0	1	0	0	0	0	0	0	0	0		0		0		0	1
803	2	35	2	mild	meningitis	0	0	1	0	0	0			1	1	0	0	0	0	0	0	0	0	0	0	0	0	0	0	1	1	39	0	1	0	0	0	1	1	1	0	0		0		0		0	0
804	1	19	1	moderate	ME	0	0	2	0	1	0	9	0	1	0	0	0	0	0	0	0	0	0	0	0	0	0	0	0	0	1	39	1	1	0	0	0	0	0	0	0	0		0		0		0	0
805	1	34	1	severe	ME	0	1	2	0	1	0		0	1	0	0	0	0	0	0	0	0	0	0	0	0	0	0	0	0	0	40	1	1	1	1	0	1	1	1	1	1	13	0		0		0	1
806	1	49	1	Lengva	ME	0	0	1	0	1	0	24	0	2	1	1	0	0	0	0	0	0	0	0	0	0	0	0	0	0	1	38.6	0	1	1	0	0	0	0	0	0	0		0		0		0	0
807	1	49	2	moderate	encefalitis	0	0	1	0	1	0		0	2	1	1	0	0	0	0	0	0	0	0	0	0	0	0	0	0	0	38.5	1	1	1	0	0	0	0	0	0	0		0		0		0	0
808	1	24	2	moderate	ME	0	0	1	0	1	0	6	0	2	0	0	0	0	0	0	0	0	0	0	0	0	0	0	0	0	1	38	1	1	0	0	0	0	0	0	0	0		0		0		0	0
809	1	65	1	moderate	ME	0	0	2	0	1	1		0	1	1	0	1	0	0	0	0	0	0	0	0	0	0	0	0	0	1	39.5	1	1	1	0	0	1	1	0	0	0		0		0		0	0
810	1	26	2	moderate	meningitis	0	0	2	0	1	0	5	0	1	0	0	0	0	0	0	0	0	0	0	0	0	0	0	0	0	1	37.8	1	1	0	0	0	1	1	1	0	0		0		0		0	0
811	1	62	2	severe	myelitis	1	1	2	0	1	1		0	1	1	0	0	0	0	0	0	0	0	0	0	0	0	0	0	1	1	38.4	1	1	0	0	0	0	0	0	1	1	13	0		0		0	0
812	1	31	1	moderate	ME	0	0	2	0	1	0		0	1	0	0	0	0	0	0	0	0	0	0	0	0	0	0	0	0	0	39	1	1	0	0	0	1	1	1	0	0		0		0		0	0
813	1	50	2	moderate	Meningitis	0	0	1	0	1	1	5	0	2	0	0	0	0	0	0	0	0	0	0	0	0	0	0	0	0	1	38.4	1	1	0	0	0	0	0	0	0	0		0		0		0	0
814	1	76	1	severe	Mielitas	1	1	1	0	0	0		0		0	0	0	0	0	0	0	0	0	0	0	0	0	0	0	0	0	39	1	1	0	0	0	0	0	0	1	1	13	0		0		0	0
815	1	54	2	moderate	ME	0	0	2	0	1	1	15	0	1	1	1	0	0	0	0	0	0	0	0	0	0	0	0	0	1	1	38.5	1	1	1	0	0	0	0	0	0	0		0		0		0	1
816	1	45	1	moderate	ME	0	0	1	0	1	1		0	2	1	0	0	0	0	0	0	0	0	0	0	0	0	0	0	1	1	39	1	1	0	0	0	1	1	0	0	0		0		0		0	0
817	1	74	2	severe	ME	0	1	1	0	1	1		0	1	1	1	0	0	0	1	0	0	0	0	0	0	0	0	0	0	0	39	1	1	1	0	0	1	1	0	1	0		1	11	0		0	0
818	1	23	1	severe	ME	0	1	1	0	0	0		1		0	0	0	0	0	0	0	0	0	0	0	0	0	0	0	0	1	38.2	1	1	1	0	0	1	1	1	1	1	14	0		0		0	0
819	1	21	1	mild	Meningitis	0	0	2	0	1	0	7	0	1	0	0	0	0	0	0	0	0	0	0	0	0	0	0	0	0	1	39.5	0	1	0	0	0	0	0	0	0	0		0		0		0	0
820	1	67	2	mild	Meningitis	0	0	1	0	1	1	21	0	2	0	0	0	0	0	0	0	0	0	0	0	0	0	0	0	0	1	40.2	0	0	0	0	0	0	0	0	0	0		0		0		0	0
821	1	79	1	severe	myelitis	1	1	1	0	1	0		0	1	1	0	0	0	0	0	0	0	0	0	0	0	0	0	0	1	0	39	1	1	1	0	0	1	1	1	1	1	13	1	9	1	6	0	1
822	1	22	1	severe	ME	0	1	2	0	0	0		0	3	0	0	0	0	0	0	0	0	0	0	0	0	0	0	0	0	1	40	1	1	1	1	0	1	1	1	1	1	13	1	9	0		1	1
823	1	67	1	moderate	Encefalitis	0	0	2	0	1	0	10	0	1	1	0	1	1	0	0	0	0	0	0	1	0	0	0	0	0	1	40	1	1	0	0	1	0	0	0	1	1	13	0		0		0	0
824	1	42	2	severe	ME	0	1	1	0	1	0	6	0	2	1	0	0	0	0	0	0	0	0	0	0	0	0	0	0	1	1	39	1	1	1	1	0	0	0	0	1	1	13	1	11	0		1	1
825	1	67	1	moderate	ME	0	0	1	0	1	0		0	2	1	1	0	0	0	0	0	0	0	0	0	0	0	0	0	0	0	39	1	1	0	0	1	0	0	0	1	1	14	0		0		0	0
826	1	83	2	severe	ME	0	1	2	0	0	0		0	1	1	1	0	0	0	0	0	0	0	0	0	0	0	0	0	0	0	40	1	1	0	0	0	0	0	0	1	1	13	0		0		0	0
827	1	67	1	mild	Meningitis	0	0	1	0	0	0		0		0	0	0	0	0	0	0	0	0	0	0	0	0	0	0	0	1	39	0	1	0	0	0	0	0	0	0	0		0		0		0	0
828	1	53	2	moderate	ME	0	0	2	0	1	0	9	0	1	1	1	0	0	0	0	0	0	0	0	0	0	0	0	0	0	1	39	1	1	1	1	0	0	0	0	0	0		0		0		0	1
829	1	53	1	severe	ME	0	1	1	0	1	1		0	2	1	1	0	0	0	0	0	0	0	0	0	0	0	0	0	0	0	38	1	1	0	0	0	0	0	0	1	0		1	12	0		1	1
830	1	52	2	severe	ME	0	1	2	0	0	0		0	1	0	0	0	0	0	0	0	0	0	0	0	0	0	0	0	0	0	40	1	1	0	1	0	1	1	0	1	1	13	0		0		0	0
831	1	40	1	severe	ME	0	1	2	0	1	1		1	1	1	0	0	0	0	0	0	0	1	0	0	0	0	0	0	0	1	39.3	1	1	0	1	0	1	1	1	1	0		1	12	0		0	1
832	1	54	1	severe	ME	0	1	1	0	0	0		1	3	1	0	0	0	0	0	0	0	0	0	1	0	0	0	0	0	0	39	1	1	1	0	0	1	1	1	1	1	13	0		0		0	1
833	1	42	1	moderate	ME	0	0	2	0	1	0		0	1	0	0	0	0	0	0	0	0	0	0	0	0	0	0	0	0	1	38	0	0	0	1	0	0	0	0	0	0		0		0		0	0
834	1	28	1	moderate	ME	0	0	2	0	1	0		0	1	0	0	0	0	0	0	0	0	0	0	0	0	0	0	0	0	0	40	1	1	1	0	0	0	0	0	1	1	14	0		0		0	0
835	1	55	1	moderate	ME	0	0	1	0	1	0	3	0	2	0	0	0	0	0	0	0	0	0	0	0	0	0	0	0	0	1	38.5	1	1	0	0	0	0	0	0	0	0		0		0		0	0
836	1	19	2	moderate	meningitis	0	0	2	0	1	1	5	0	1	0	0	0	0	0	0	0	0	0	0	0	0	0	0	0	0	1	39.2	1	1	0	0	0	1	1	0	0	0		0		0		0	0
837	1	42	2	moderate	ME	0	0	1	0	0	0		0		0	0	0	0	0	0	0	0	0	0	0	0	0	0	0	0	0	39	1	1	0	0	1	0	0	0	1	1	14	0		0		0	0
838	1	61	1	moderate	ME	0	0	2	0	1	1		0	1	1	1	0	0	0	0	0	0	0	0	1	0	0	0	0	0	1	39	1	1	1	1	0	0	0	0	0	0		0		0		1	1
839	1	66	1	moderate	ME	0	0	1	0	1	0		0	2	1	0	0	0	0	0	0	0	0	1	0	0	0	0	1	0	0	38.5	1	1	1	0	0	0	0	0	0	0		0		0		0	0
840	1	70	1	moderate	ME	0	0	1	0	0	0		0		0	0	0	0	0	0	0	0	0	0	0	0	0	0	0	0	1	38.3	0	1	1	0	0	0	0	0	0	0		0		0		0	0
841	1	70	1	moderate	ME	0	0	1	0	1	1		1	1	1	0	0	0	0	0	0	0	0	1	0	0	0	0	0	0	1	39	0	1	0	0	0	0	0	0	0	0		0		0		0	0
842	1	68	1	severe	myelitis	1	1	1	0	1	0		0	2	1	0	0	0	0	0	0	0	0	0	0	0	0	0	0	1	0	39.9	1	1	0	0	0	1	1	0	1	0		1	10	1	3	1	1
843	2	48	2	moderate	ME	0	0	2	0	0	0				1	0	0	0	0	0	0	0	0	0	0	0	0	0	0	1	1	38	0	1	1	0	1	1	1	1	1	1		0		0		0	0
844	1	62	2	severe	myelitis	1	1	2	0	1	0	7	0	1	1	1	0	0	0	0	0	0	0	0	0	0	0	0	0	0	1	39	1	1	1	0	0	0	0	0	1	1	13	1	9	1	5	1	1
845	1	54	2	severe	myelitis	1	1	2	0	1	0		0	1	0	0	0	0	0	0	0	0	0	0	0	0	0	0	0	0	0	39	1	1	0	0	0	1	1	1	1	0		1	9	0		1	1
846	1	60	2	severe	ME	0	1	2	0	0	0		0	1	1	1	0	0	0	0	0	0	0	0	0	0	0	0	0	0	0	39.2	1	1	1	0	0	0	0	0	1	1	13	0		0		0	0
847	1	44	1	severe	ME	0	1	2	0	1	0		0	1	0	0	0	0	0	0	0	0	0	0	0	0	0	0	0	0	1	40	0	1	1	0	0	1	1	0	0	0		0		0		0	0
848	2	56	1	moderate	ME	0	0	1	0	1	0	27	0		0	0	0	0	0	0	0	0	0	0	0	0	0	0	0	0	1	37.7	0	1	0	0	0	1	1	1	0	0		0		0		0	1
849	1	66	2	moderate	ME	0	0	1	0	1	1		0	2	1	1	0	0	0	0	0	0	0	0	0	0	0	0	0	0	1	39	1	1	0	0	0	0	0	0	1	1	13	0		0		0	0
850	1	64	1	moderate	ME	0	0	2	0	0	0		0	1	1	1	1	0	0	0	0	0	0	0	0	0	0	0	0	0	0	39.5	0	1	1	0	0	0	0	0	0	0		0		0		0	0
851	1	70	2	moderate	ME	0	0	1	0	1	1		0	1	1	1	1	0	0	0	0	0	0	0	0	0	0	0	0	1			0	0	0	0	1	1	1	0	0	0		0		0		0	0
852	1	51	1	moderate	ME	0	0	1	1	0	0		0		0	0	0	0	0	0	0	0	0	0	0	0	0	0	0	0	0	40	1	1	1	0	0	0	0	0	0	0		0		0		0	1
853	1	32	2	moderate	encefalitis	0	0	2	0	1	0	6	0	1	0	0	0	0	0	0	0	0	0	0	0	0	0	0	0	0	1	38	1	1	1	1	0	0	0	0	1	1	13	0		0		0	0
854	1	51	1	mild	ME	0	0	1	0	1	1		0	2	0	0	0	0	0	0	0	0	0	0	0	0	0	0	0	0	1	39	0	1	1	0	0	0	0	0	0	0		0		0		0	0
855	1	77	2	moderate	encefalitis	0	0	2	0	1	1		0	1	1	1	0	0	0	1	0	0	0	0	0	0	0	0	0	0	0	39	1	0	0	1	0	0	0	0	1	1	14	0		0		0	0
856	2	39	1	moderate	ME	0	0	1	0	1	0	5			1	1	0	0	0	0	0	0	0	0	0	0	0	0	0	1	1	39.4	0	1	0	0	1	1	0	1	0	0		0		0		0	1
857	1	71	1	moderate	ME	0	0	1	0	1	0	15	0	2	0	0	0	0	0	0	0	0	0	0	0	0	0	0	0	0	1	39.5	0	1	0	0	0	1	1	0	0	0		0		0		0	0
858	1	49	2	moderate	ME	0	0	1	0	1	0	4	0	2	1	0	0	0	0	0	0	0	0	0	0	0	0	0	0	1	1	39	1	1	0	0	0	1	1	0	1	1	14	0		0		0	1
859	1	23	2	mild	meningitis	0	0	1	0	0	0		0		1	0	0	0	0	0	0	0	0	0	0	0	0	0	0	1	0	39	0	1	0	0	1	1	1	1	0	0		0		0		0	0
860	1	59	1	moderate	ME	0	0	1	0	1	1		0	2	0	0	0	0	0	0	0	0	0	0	0	0	0	0	0	0	1	38.4	0	1	0	0	0	0	0	0	0	0		0		0		0	0
861	1	64	1	mild	ME	0	0	1	0	1	1		0	2	1	1	0	0	0	1	0	0	0	0	0	0	0	0	0	0	0	38.8	0	1	0	0	0	0	0	0	0	0		0		0		0	0
862	1	40	1	mild	LP	0	0	1	0	1	1		0	2	0	0	0	0	0	0	0	0	0	0	0	0	0	0	0	0	1	38.2	0	1	1	0	0	1	1	0	0	0		0		0		0	0
863	1	44	2	moderate	ME	0	0	1	0	1	0	21	0	2	0	0	0	0	0	0	0	0	0	0	0	0	0	0	0	0	1	39.6	1	1	0	0	1	1	1	0	0	0		0		0		0	0
864	1	52	1	severe	ME	0	1	1	0	0	0		0		1	0	1	0	0	0	0	0	0	0	0	0	0	0	0	0	1	40	1	1	1	0	0	0	0	0	0	0		0		0		1	1
865	1	52	2	moderate	ME	0	0	1	1	1	1	7	0	2	0	0	0	0	0	0	0	0	0	0	0	0	0	0	0	0	1	38.5	0	1	1	0	0	1	1	0	0	0		0		0		0	0
866	1	73	2	severe	ME	0	1	2	0	0	0		0	1	1	1	0	0	0	0	0	0	0	0	0	0	0	0	0	1	1	39	1	1	1	0	0	0	0	0	1	0		1	12	0		0	0
867	1	52	1	mild	Encefalitis	0	0	2	0	0	0		1	1	1	0	0	0	0	1	0	0	0	0	0	0	0	0	0	0	1	38.5	0	1	0	0	0	0	0	0	0	0		0		0		0	0
868	1	46	2	moderate	Encefalitis	0	0	2	0	1	1		0	1	0	0	0	0	0	0	0	0	0	0	0	0	0	0	0	0	1	39	0	1	1	0	0	0	0	0	0	0		0		0		0	0
869	1	70	1	moderate	ME	0	0	2	0	1	1		0	1	1	1	1	0	0	0	0	0	0	0	0	0	0	0	0	0	1	39	0	1	1	0	0	0	0	0	0	0		0		0		0	0
870	1	65	2	severe	Encefalitis	0	1	2	0	1	1		1	1	0	0	0	0	0	0	0	0	0	0	0	0	0	0	0	0	0	38	1	1	1	0	0	1	0	1	1	0		1	12	0		0	0
871	1	22	2	mild	Meningitis	0	0	1	0	0	0		0	2	1	0	0	0	0	0	0	0	0	0	0	0	0	0	0	1	1	38.2	0	1	0	0	0	0	0	0	0	0		0		0		0	0
872	1	52	1	moderate	ME	0	0	1	0	1	0	12	0	2	1	0	0	0	0	0	0	0	0	0	0	0	0	0	0	1	1	39.6	0	1	1	1	0	0	0	0	0	0		0		0		0	0
873	1	65	2	moderate	ME	0	0	1	0	1	0	5	0	2	1	0	0	0	0	0	0	0	0	1	0	0	0	0	0	0	1	39.9	0	1	1	0	0	0	0	0	0	0		0		0		0	0
874	1	50	2	moderate	ME	0	0	2	0	0	0		0	2	0	0	0	0	0	0	0	0	0	0	0	0	0	0	0	0	1	38.6	1	1	0	0	0	1	1	0	0	0		0		0		0	0
875	1	33	2	moderate	ME	0	0	1	0	0	0		0	2	0	0	0	0	0	0	0	0	0	0	0	0	0	0	0	0	1	38.5	0	1	1	0	0	0	0	0	0	0		0		0		0	0
876	1	40	1	moderate	LP not done	0	0	1	0	1	0	7	0	2	0	0	0	0	0	0	0	0	0	0	0	0	0	0	0	0	1	39.5	0	1	0	0	0	0	0	0	0	0		0		0		0	0
877	1	70	1	moderate	Encefalitis	0	0	2	0	1	1		0	1	1	1	1	0	0	0	0	0	0	0	0	0	0	0	0	1	1	39.5	1	1	0	0	0	0	0	0	0	0		0		0		1	1
878	1	20	2	mild	Meningitis	0	0	1	0	0	0		0	2	0	0	0	0	0	0	0	0	0	0	0	0	0	0	0	0	1	39	0	1	0	1	1	0	0	0	0	0		0		0		0	0
879	1	59	1	moderate	ME	0	0	2	0	1	1		0	3	0	0	0	0	0	0	0	0	0	0	0	0	0	0	0	0	0	39	0	1	1	0	0	1	1	1	0	0		0		0		0	0
880	1	56	2	moderate	LP not done	0	0	1	0	1	1	3	0	2	1	1	0	0	0	0	0	0	0	0	0	0	0	0	0	0	1	39.5	0	0	1	1	0	0	0	0	0	0		0		0		0	0
881	1	23	2	mild	meningitis	0	0	1	0	1	1		0	2	0	0	0	0	0	0	0	0	0	0	0	0	0	0	0	0	1	39	0	1	0	0	0	0	0	0	0	0		0		0		0	0
882	1	50	2	moderate	ME	0	0	2	0	1	0		1	1	0	0	0	0	0	0	0	0	0	0	0	0	0	0	0	0	1	39.6	0	1	1	0	0	1	1	0	0	0		0		0		0	0
883	1	50	1	mild	ME	0	0	1	0	1	0	36	0	2	0	0	0	0	0	0	0	0	0	0	0	0	0	0	0	0	1	38.7	0	1	1	0	0	0	0	0	0	0		0		0		0	0
884	1	43	2	moderate	ME	0	0	1	0	0	0		0		0	0	0	0	0	0	0	0	0	0	0	0	0	0	0	0	1	39	0	1	1	0	0	0	0	0	0	0		0		0		0	0
885	1	62	2	severe	ME	0	1	1	0	1	0		0	2	1	0	0	0	0	0	0	0	1	0	0	0	0	0	0	1	0	39	1	1	1	0	0	0	0	0	1	1	13	0		0		0	0
886	1	63	2	severe	ME	0	1	1	0	0	0		0		0	0	0	0	0	0	0	0	0	0	0	0	0	0	0	0	0	39	1	1	1	0	0	1	1	0	1	0		1	12	0		0	0
887	1	65	1	moderate	ME	0	0	1	0	1	0		0	2	1	1	0	0	0	0	0	0	0	0	0	0	0	0	0	0	0	40	0	1	1	1	0	0	0	0	0	0		0		0		0	0
888	1	60	2	moderate	ME	0	0	1	0	1	1		0	2	1	0	0	0	0	0	0	0	0	0	0	0	0	0	1	1	1	39.5	0	1	1	0	0	1	1	0	0	0		0		0		0	0
889	1	66	1	moderate	ME	0	0	1	0	0	0		0		1	1	0	0	0	0	0	0	0	0	0	0	0	0	0	0	1	39	0	1	1	0	0	1	1	0	0	0		0		0		0	0
890	1	78	1	moderate	ME	0	0	1	0	1	1		0	2	1	0	1	0	0	0	0	0	0	0	0	0	0	0	0	0	1	39	0	1	1	1	0	0	0	0	0	0		0		0		0	0
891	1	59	1	severe	myelitis	1	1	1	0	1	1		0	1	1	1	0	0	0	0	0	0	0	0	0	0	0	0	0	0	0	39	1	1	0	0	0	0	0	0	1	1	13	1	9	1	4	1	1
892	1	52	1	moderate	ME	0	0	2	0	0	0		0		0	0	0	0	0	0	0	0	0	0	0	0	0	0	0	0	0	39.4	0	1	0	0	0	0	0	0	0	0		0		0		0	0
893	1	40	1	moderate	ME	0	0	2	0	0	0		0	3	0	0	0	0	0	0	0	0	0	0	0	0	0	0	0	0	1	40	0	1	1	0	1	1	1	1	0	0		0		0		0	0
894	1	42	1	moderate	ME	0	0	1	0	1	0	17	0	2	1	0	0	0	0	0	0	0	0	0	0	0	0	0	0	1	1	39	0	1	0	0	0	0	0	0	0	0		0		0		0	0
895	1	67	1	severe	ME	0	1	1	0	1	0		0	2	1	0	1	0	0	0	0	0	0	0	0	0	0	0	0	0	0	39	1	1	1	0	0	0	0	0	1	1	13	0		0		0	1
896	1	65	1	moderate	ME	0	0	1	0	1	0		0	2	1	0	0	0	0	0	0	0	0	0	0	0	0	0	0	1	1	38.5	0	1	1	0	0	0	0	0	0	0		0		0		0	0
897	1	67	2	moderate	ME	0	0	1	0	1	0	12	0	2	0	0	0	0	0	0	0	0	0	0	0	0	0	0	0	0	1	38.3	0	1	1	0	0	1	1	0	0	0		0		0		0	0
898	1	73	2	moderate	ME	0	0	1	1	1	0	9	0	2	1	0	0	0	0	0	1	0	0	0	0	0	0	0	0	0	1	39	0	1	1	0	1	0	0	0	0	0		0		0		0	0
899	1	69	1	severe	ME	0	1	2	0	1	0	5	0	1	1	1	0	0	0	0	0	0	0	0	0	0	0	0	0	0	1	38.2	1	1	1	0	0	0	0	0	0	0		0		0		1	1
900	1	62	1	moderate	ME	0	0	1	0	0	0		0		0	0	0	0	0	0	0	0	0	0	0	0	0	0	0	0	0	40	0	1	1	0	1	0	0	0	0	0		0		0		0	0
901	1	56	2	moderate	ME	0	0	1	0	1	1	14	0	2	0	0	0	0	0	0	0	0	0	0	0	0	0	0	0	0	1		0	1	1	1	0	1	1	0	0	0		0		0		0	0
902	1	67	2	moderate	ME	0	0	2	0	1	1		0	1	0	0	0	0	0	0	0	0	0	0	0	0	0	0	0	0	0	39	1	1	1	0	0	0	0	0	0	0		0		0		0	0
903	1	28	1	mild	ME	0	0	2	0	1	0		0	1	0	0	0	0	0	0	0	0	0	0	0	0	0	0	0	0	1		0	1	0	0	0	1	1	1	0	0		0		0		0	0
904	1	41	1	moderate	ME	0	0	1	1	1	0		0	2	0	0	0	0	0	0	0	0	0	0	0	0	0	0	0	0	1	38	1	1	1	0	0	0	0	0	0	0		0		0		0	0
905	1	25	2	mild	meningitis	0	0	1	0	1	0		0	2	1	0	0	0	0	0	0	0	0	0	0	0	0	0	1	0	1	39.6	0	1	0	1	0	1	1	0	0	0		0		0		0	0
906	1	60	2	moderate	ME	0	0	1	0	0	0		0	2	0	0	0	0	0	0	0	0	0	0	0	0	0	0	0	0	1	38.5	1	1	1	0	0	0	0	0	1	1	14	0		0		0	0
907	1	23	1	severe	ME	0	1	1	0	0	0		0		0	0	0	0	0	0	0	0	0	0	0	0	0	0	0	0	1	40	1	1	1	0	0	1	1	1	0	0		0		0		0	1
908	1	63	2	moderate	ME	0	0	2	0	1	1		1	1	1	1	0	0	0	0	0	0	0	0	0	0	0	0	0	0	0	39	0	1	1	1	0	1	1	0	0	0		0		0		0	0
909	1	62	2	moderate	ME	0	0	1	0	1	1		0	2	1	1	0	0	0	0	0	0	0	0	0	0	0	0	0	0	0	39	0	1	1	0	0	1	1	0	0	0		0		0		0	0
910	1	62	2	moderate	ME	0	0	2	0	1	0		0	1	1	1	0	0	0	1	0	0	0	0	0	0	0	0	0	0	1	38	1	1	1	0	1	1	0	1	0	0		0		0		0	0
911	1	39	1	moderate	ME	0	0	1	0	1	0	14	0	2	0	0	0	0	0	0	0	0	0	0	0	0	0	0	0	0	1		0	1	1	0	1	1	0	1	0	0		0		0		0	0
912	1	29	1	moderate	ME	0	0	1	1	1	0		0	2	0	0	0	0	0	0	0	0	0	0	0	0	0	0	0	0	1	38	0	1	1	0	0	0	0	0	0	0		0		0		0	0
913	1	54	1	moderate	ME	0	0	1	0	0	0		1		0	0	0	0	0	0	0	0	0	0	0	0	0	0	0	0	1	38	0	1	1	0	0	1	1	1	0	0		0		0		0	0
914	1	35	1	moderate	LP not done	0	0	1	0	0	0		0		0	0	0	0	0	0	0	0	0	0	0	0	0	0	0	0	1	39	0	1	1	0	0	0	0	0	0	0		0		0		0	0
915	1	35	2	moderate	ME	0	0	2	0	1	0	7	1	1	0	0	0	0	0	0	0	0	0	0	0	0	0	0	0	0	1	39	1	1	1	0	0	0	0	0	0	0		0		0		0	0
916	1	41	1	moderate	ME	0	0	2	0	1	0	12	1	1	0	0	0	0	0	0	0	0	0	0	0	0	0	0	0	0	1	39	0	1	0	0	0	1	1	1	0	0		0		0		0	0
917	1	83	2	moderate	Encefalitis	0	0	2	0	0	0		1	1	1	0	0	0	0	0	0	0	0	1	0	0	0	0	0	0	0	38	1	1	1	0	0	0	0	0	1	1		0		0		1	1
918	1	46	1	moderate	ME	0	0	1	0	0	0		0	2	1	0	0	0	0	0	0	0	0	0	0	0	0	0	1	0	1	38.5	0	1	1	0	0	0	0	0	0	0		0		0		0	0
919	1	62	2	moderate	ME	0	0	1	0	1	0		0	2	0	0	0	0	0	0	0	0	0	0	0	0	0	0	0	0	0	38.5	0	1	1	0	0	0	0	0	0	0		0		0		0	0
920	1	27	1	moderate	ME	0	0	2	0	0	0		0	1	0	0	0	0	0	0	0	0	0	0	0	0	0	0	0	0	1	39	0	1	1	0	0	0	0	0	0	0		0		0		0	0
921	1	42	2	moderate	ME	0	0	1	0	0	0		0	2	1	1	0	0	0	0	0	0	0	0	0	0	0	0	0	1	1	38.5	1	1	1	0	0	1	1	1	0	0		0		0		1	1
922	1	41	2	moderate	LP not done	0	0	1	0	0	0		0	2	0	0	0	0	0	0	0	0	0	0	0	0	0	0	0	0	1	38.5	0	1	1	0	0	0	0	0	0	0		0		0		0	0
923	1	54	1	moderate	ME	0	0	1	0	1	0		0	2	0	0	0	0	0	0	0	0	0	0	0	0	0	0	0	0	0	40	1	1	1	0	0	1	1	1	0	0		0		0		0	0
924	1	67	2	moderate	ME	0	0	1	0	1	0		0	2	1	1	0	0	0	0	0	0	0	0	0	0	0	0	0	1	0	37.6	0	1	1	0	0	0	0	0	0	0		0		0		0	0
925	1	44	2	moderate	ME	0	0	1	0	0	0		0		0	0	0	0	0	0	0	0	0	0	0	0	0	0	0	0	0	38.5	1	1	1	0	0	0	0	0	0	0		0		0		0	0
926	1	60	2	moderate	ME	0	0	1	0	1	0	7	0	2	1	0	0	0	0	0	0	0	0	0	0	0	0	0	0	1	1	38	0	1	1	0	0	1	1	1	0	0		0		0		0	0
927	1	71	2	severe	ME	0	1	1	0	0	0		0		1	1	0	0	0	1	0	0	0	0	0	0	0	0	0	0	0	39	1		1	0	1	1	1	1	1	1	13	0		0		0	0
928	1	62	2	moderate	ME	0	0	2	0	1	0		0	1	0	0	0	0	0	0	0	0	0	0	0	0	0	0	0	0	1	37.4	0	1	0	0	0	1	0	1	0	0		0		0		0	0
929	1	24	1	mild	ME	0	0	2	0	1	0	28	0	1	0	0	0	0	0	0	0	0	0	0	0	0	0	0	0	0	1	38	0	1	1	0	0	1	1	1	0	0		0		0		0	0
930	1	61	1	moderate	ME	0	0	2	0	1	0		0	1	1	1	0	0	0	0	0	0	0	0	0	0	0	0	0	1	0	38.5	0	1	1	0	0	0	0	0	0	0		0		0		1	1
931	1	62	2	moderate	ME	0	0	1	0	1	0		0	2	1	1	0	0	0	0	0	0	0	0	0	0	0	0	0	0	0	38.9	1	1	1	0	0	0	0	0	0	0		0		0		0	0
932	1	62	2	moderate	ME	0	0	2	0	1	0	9	0	1	1	1	0	0	0	1	0	0	0	0	0	0	0	0	0	0	1	39	1	1	1	0	0	1	1	0	0	0		0		0		0	0
933	1	82	1	moderate	Encefalitis	0	0	2	0	1	1		0	1	1	1	0	0	0	0	0	0	0	0	0	0	0	0	0	0	1		1	1	1	0	0	1	1	1	0	0		0		0		0	0
934	1	22	2	mild	ME	0	0	2	0	1	0		0	1	0	0	0	0	0	0	0	0	0	0	0	0	0	0	0	0	0	39	0	1	0	0	0	1	1	0	0	0		0		0		0	0
935	1	42	2	moderate	ME	0	0	1	0	0	0		0		0	0	0	0	0	0	0	0	0	0	0	0	0	0	0	0	0	38	0	1	1	0	0	1	1	1	0	0		0		0		0	0
936	1	62	1	moderate	ME	0	0	2	0	1	0	3	0	2	0	0	0	0	0	0	0	0	0	0	0	0	0	0	0	0	1	38.8	0	0	1	0	0	0	0	0	0	0		0		0		0	0
937	1	35	1	moderate	ME	0	0	1	0	1	0	37	0	2	0	0	0	0	0	0	0	0	0	0	0	0	0	0	0	0	1	38	0	1	1	0	0	1	1	0	0	0		0		0		0	0
938	1	37	2	moderate	ME	0	0	1	0	1	0	6	0	2	0	0	0	0	0	0	0	0	0	0	0	0	0	0	0	0	1	38.3	0	1	1	0	0	0	0	0	0	0		0		0		0	0
939	1	65	2	moderate	ME	0	0	1	1	0	0		0	2	1	0	0	0	0	1	1	0	0	0	0	0	0	0	0	1	0	39	0	1	1	0	0	1	1	0	0	0		0		0		0	0
940	1	71	1	mild	LP not done	0	0	1	0	1	0	9	0	1	1	1	0	0	1	0	0	0	0	0	0	0	0	0	0	0	1	39.2	0	1	0	0	0	0	0	0	0	0		0		0		0	0
941	1	21	2	moderate	ME	0	0	1	0	0	0		0		0	0	0	0	0	0	0	0	0	0	0	0	0	0	0	0	1	39	0	1	1	0	0	1	1	1	0	0		0		0		0	0
942	1	41	1	moderate	ME	0	0	2	0	1	0		0	2	0	0	0	0	0	0	0	0	0	0	0	0	0	0	0	0	1	39	1	1	1	0	1	1	1	1	0	0		0		0		0	0
943	1	31	1	moderate	ME	0	0	2	0	1	0		0	1	0	0	0	0	0	0	0	0	0	0	0	0	0	0	0	0	0	39.4	0	1	1	0	0	1	1	0	0	0		0		0		0	0
944	1	75	2	moderate	ME	0	0	1	0	0	0		0	2	0	0	0	0	0	0	0	0	0	0	0	0	0	0	0	0	0	39	0	1	1	0	1	1	1	0	0	0		0		0		0	0
945	1	26	1	moderate	ME	0	0	1	0	0	0		0		1	0	0	0	0	0	0	0	0	0	0	0	0	0	0	1	1	39	0	1	1	0	0	1	0	1	0	0		0		0		0	0
946	1	72	2	moderate	ME	0	0	2	0	1	0		0	1	1	1	0	0	0	0	0	0	0	0	0	0	0	0	0	0	0	39.7	0	1	1	0	0	0	0	0	0	0		0		0		0	0
947	1	27	2	moderate	ME	0	0	1	0	1	1		0	2	0	0	0	0	0	0	0	0	0	0	0	0	0	0	0	0	1	41	1	1	1	0	0	1	1	1	1	1	14	0		0		0	1
948	1	73	1	moderate	ME	0	0	1	0	0	0		1	1	0	0	0	0	0	0	0	0	0	0	0	0	0	0	0	0	0	40	1	1	1	0	0	1	1	1	0	0		0		0		0	1
949	1	53	2	moderate	LP not done	0	0	1	0	0	0		0		0	0	0	0	0	0	0	0	0	0	0	0	0	0	0	0	0	39	0	1	1	0	0	1	1	1	0	0		0		0		0	0
950	1	58	2	moderate	ME	0	0	1	0	1	1		0		1	0	0	0	0	0	0	0	0	0	0	0	0	0	1	0	1	38.5	0	1	1	1	0	1	0	1	0	0		0		0		0	0
951	2	32	2	moderate	ME	0	0	2		1	0	2			0	0	0	0	0	0	0	0	0	0	0	0	0	0	0	0	1	38.4	0	1	1	0	1	1	1	1	0	0		0		0		0	0
952	1	54	1	moderate	ME	0	0	1	0	1	0	37	0	2	0	0	0	0	0	0	0	0	0	0	0	0	0	0	0	0	1	39.7	0	1	1	0	0	0	0	0	0	0		0		0		0	0
953	1	34	1	moderate	ME	0	0	1	0	1	0		0	2	0	0	0	0	0	0	0	0	0	0	0	0	0	0	0	0	0	39.4	0	1	1	0	0	1	1	1	0	0		0		0		0	0
954	1	45	1	moderate	ME	0	0	1	0	1	0	11	0	2	0	0	0	0	0	0	0	0	0	0	0	0	0	0	0	0	1	39.5	0	1	0	0	0	1	1	1	0	0		0		0		0	0
955	1	55	2	moderate	ME	0	0	1	0	1	0	13	0	2	0	0	0	0	0	0	0	0	0	0	0	0	0	0	0	0	1	38	0	1	1	0	0	0	0	0	0	0		0		0		0	0
956	1	56	1	moderate	ME	0	0	1	0	1	0		0		1	0	0	0	0	0	0	0	0	0	0	0	0	0	0	1	0	40	0	1	0	0	0	1	1	1	0	0		0		0		0	0
957	1	55	2	moderate	ME	0	0	2	0	1	1		0	1	1	1	0	0	0	0	0	0	0	0	0	0	0	0	0	1	0	39	1	1	1	0	0	0	0	0	1	1	14	0		0		0	0
958	1	29	1	mild	meningitis	0	0	1	0	0	0		0		0	0	0	0	0	0	0	0	0	0	0	0	0	0	0	0	1	39	0	1	1	0	0	0	0	0	0	0		0		0		0	0
959	1	60	1	moderate	ME	0	0	1	0	0	0		0		1	1	0	0	0	0	0	0	0	0	0	0	0	0	0	1	1	39	0	1	1	0	0	0	0	0	0	0		0		0		0	0
960	1	60	1	moderate	ME	0	0	1	0	1	1		0	2	0	0	0	0	0	0	0	0	0	0	0	0	0	0	0	0	0	38.5	0	0	1	0	0	1	1	1	0	0		0		0		0	0
961	1	36	1	moderate	ME	0	0	2	0	1	1		0	2	0	0	0	0	0	0	0	0	0	0	0	0	0	0	0	0	0	38.5	1	1	0	1	0	1	1	1	0	0		0		0		0	0
962	1	41	1	mild	LP not done	0	0	2	0	1	0	3	0	2	0	0	0	0	0	0	0	0	0	0	0	0	0	0	0	0	1	39	0	1	0	0	0	0	0	0	0	0		0		0		0	0
963	1	71	1	moderate	ME	0	0	1	0	1	1		0	2	1	1	1	0	0	0	0	0	0	0	0	0	0	0	0	0	1	38	0	1	1	0	1	0	0	0	0	0		0		0		0	0
964	1	47	1	moderate	ME	0	0	2	0	1	1		0	1	0	0	0	0	0	0	0	0	0	0	0	0	0	0	0	0	1	38	0	1	0	0	0	0	0	0	0	0		0		0		0	0
965	1	23	2	moderate	ME	0	0	1	0	0	0		0		0	0	0	0	0	0	0	0	0	0	0	0	0	0	0	0	0	39.2	0	1	0	0	1	1	1	0	0	0		0		0		0	0
966	1	25	1	moderate	ME	0	0	2	0	1	0	2	0	1	0	0	0	0	0	0	0	0	0	0	0	0	0	0	0	0	1	39.5	0	1	1	0	0	1	1	0	0	0		0		0		0	0
967	1	46	1	moderate	ME	0	0	2	0	1	0		0	1	0	0	0	0	0	0	0	0	0	0	0	0	0	0	0	0	0	39	0	1	1	0	0	0	0	0	0	0		0		0		0	0
968	1	43	1	mild	LP not done	0	0	1	0	1	0	2	0	2	0	0	0	0	0	0	0	0	0	0	0	0	0	0	0	0	1	39.2	0	1	1	0	0	0	0	0	0	0		0		0		0	0
969	1	66	2	moderate	ME	0	0	1	0	0	0		0		0	0	0	0	0	0	0	0	0	0	0	0	0	0	0	0	0	39	1	1	1	1	0	1	1	1	0	0		0		0		0	0
970	1	64	1	moderate	ME	0	0	1	0	1	0	7	0	2	1	1	1	0	0	0	0	0	0	0	0	0	0	0	0	0	1	39	0	1	1	0	1	0	0	0	0	0		0		0		0	0
971	1	76	1	moderate	ME	0	0	2	0	1	0		0	1	1	0	0	0	0	0	0	0	0	0	0	0	0	0	0	1	0	39	0	1	1	1	0	0	0	0	0	0		0		0		0	0
972	1	43	2	mild	Meningitis	0	0	1	0	0	0		0	1	0	0	0	0	0	0	0	0	0	0	0	0	0	0	0	0	1	39	0	1	0	1	0	0	0	0	0	0		0		0		0	0
973	1	58	1	moderate	ME	0	0	1	0	1	0		0	2	0	0	0	0	0	0	0	0	0	0	0	0	0	0	0	0	0	40	1	1	1	0	1	1	1	1	0	0		0		0		0	0
974	1	49	1	moderate	ME	0	0	1	0	1	0		0	2	0	0	0	0	0	0	0	0	0	0	0	0	0	0	0	0	1	39	0	1	1	0	0	0	0	0	0	0		0		0		0	0
975	1	63	1	moderate	ME	0	0	2	0	1	0		0	1	0	0	0	0	0	0	0	0	0	0	0	0	0	0	0	0	1	39	1	1	1	0	0	1	1	1	0	0		0		0		0	1
976	1	47	2	moderate	ME	0	0	2	0	0	0		1		1	0	0	0	0	0	0	0	0	1	0	0	0	0	0	0	1	39.8	0	1	0	0	0	0	0	0	0	0		0		0		0	0
977	1	19	1	moderate	ME	0	0	1	0	0	0		1		0	0	0	0	0	0	0	0	0	0	0	0	0	0	0	0	1	39	0	1	1	0	0	0	0	0	0	0		0		0		0	0
978	1	74	1	moderate	LP not done	0	0	1	0	1	0	3	0	2	0	0	0	0	0	0	0	0	0	0	0	0	0	0	0	0	1	37.8	0	1	1	0	0	1	1	0	0	0		0		0		0	0
979	1	52	1	moderate	ME	0	0	2	0	1	1	5	0	1	0	0	0	0	0	0	0	0	0	0	0	0	0	0	0	0	1	37.7	0	0	1	0	0	0	0	0	0	0		0		0		0	0
980	1	27	2	moderate	ME	0	0	1	0	0	0		1		0	0	0	0	0	0	0	0	0	0	0	0	0	0	0	0	1	38.6	0	1	1	0	0	0	0	0	0	0		0		0		0	0
981	1	65	1	moderate	ME	0	0	1	0	1	1	5	0	2	0	0	0	0	0	0	0	0	0	0	0	0	0	0	0	0	1	39	0	1	1	0	0	0	0	0	0	0		0		0		0	0
982	1	27	2	mild	ME	0	0	1	0	0	0		0	2	0	0	0	0	0	0	0	0	0	0	0	0	0	0	0	0	1	39.7	0	1	0	0	0	1	1	1	0	0		0		0		0	0
983	1	45	1	moderate	ME	0	0	1	0	1	1	4	0	2	0	0	0	0	0	0	0	0	0	0	0	0	0	0	0	0	1	38	0	1	1	0	0	1	1	1	0	0		0		0		0	0
984	1	61	2	moderate	ME	0	0	2	0	1	0		0	1	1	0	0	0	0	0	0	0	0	0	0	0	0	0	0	1	0		0	1	1	0	0	0	0	0	0	0		0		0		0	0
985	1	40	1	moderate	ME	0	0	1	0	1	0		0	2	1	0	0	0	0	0	0	0	0	0	1	0	0	0	0	0	0	38.5	0	1	0	1	0	1	0	1	0	0		0		0		0	0
986	1	33	1	moderate	ME	0	0	2	0	0	0		0	1	0	0	0	0	0	0	0	0	0	0	0	0	0	0	0	0	1	38	0	1	0	0	0	1	1	1	0	0		0		0		0	0
987	1	62	1	moderate	ME	0	0	2	0	1	1		0	1	1	0	1	0	0	0	0	0	0	1	0	0	0	0	0	1	0	38.5	1	1	1	0	0	1	1	0	0	0		0		0		0	0
988	1	54	1	moderate	ME	0	0	2	0	0	0		0		0	0	0	0	0	0	0	0	0	0	0	0	0	0	0	0	1	39	0	1	1	0	0	1	1	1	0	0		0		0		0	0
989	1	30	1	moderate	ME	0	0	1	0	1	0		0	2	0	0	0	0	0	0	0	0	0	0	0	0	0	0	0	0	1	39.5	0	1	1	0	0	1	1	1	1	1	13	0		0		0	0
990	2	60	2	moderate	ME	0	0	2		0	0				1	1	0	0	0	0	0	0	0	0	0	0	0	0	0	0	0	38	0	1	0	0	0	1	1	1	0	0		0		0		0	0
991	1	41	1	moderate	ME	0	0	2	0	1	0		0		0	0	0	0	0	0	0	0	0	0	0	0	0	0	0	0	1	39	0	1	1	0	0	1	1	1	0	0		0		0		0	0
992	1	68	2	moderate	LP not done	0	0	2	0	1	0		0	1	1	0	0	0	0	0	0	0	0	0	0	0	0	0	0	1	1	38.8	0	0	1	0	0	0	0	0	0	0		0		0		0	0
993	1	18	1	moderate	ME	0	0	2	0	0	0		0	1	0	0	0	0	0	0	0	0	0	0	0	0	0	0	0	0	1	39	0	1	1	0	0	1	1	1	0	0		0		0		0	0
994	1	20	2	moderate	Meningitis	0	0	1	0	0	0		0		0	0	0	0	0	0	0	0	0	0	0	0	0	0	0	0	0	40.5	1	1	1	0	0	1	1	1	0	0		0		0		0	0
995	2	63	1	moderate	Encefalitis	0	0	1	0	1	0	5			1	1	0	1	0	0	0	0	0	0	0	0	0	0	0	1	1	39	0	0	1	0	0	0	0	0	0	0		0		0		0	0
996	1	68	2	moderate	ME	0	0	2	0	0	0		1		0	0	0	0	0	0	0	0	0	0	0	0	0	0	0	0	1	38	0	1	1	0	0	1	1	1	0	0		0		0		0	0
997	1	46	1	moderate	ME	0	0	1	0	0	0		1		0	0	0	0	0	0	0	0	0	0	0	0	0	0	0	0	0	38.6	0	1	1	0	0	1	1	1	0	0		0		0		0	0
998	1	60	1	moderate	ME	0	0	1	0	1	1		0	2	0	0	0	0	0	0	0	0	0	0	0	0	0	0	0	0	1	39.7	0	1	1	0	0	1	1	1	0	0		0		0		0	0
999	1	61	2	moderate	Encefalitis	0	0	1	0	1	0	5	0	2	1	1	0	0	0	1	0	0	0	1	1	0	0	1	0	0	1	38	0	1	1	0	0	0	0	0	0	0		0		0		0	0
1000	1	63	1	moderate	ME	0	0	2	0	1	0		0	1	1	0	0	0	0	0	0	0	0	0	0	1	0	0	0	1	1	38.6	0	1	1	1	0	0	0	0	0	0		0		0		0	0
1001	1	74	1	severe	ME	0	1	1	0	1	0		0	2	1	0	1	0	0	0	0	0	0	0	0	0	0	0	0	0	0	38.8	1	1	1	0	0	1	1	0	1	1	13	0		0		0	0
1002	1	41	2	moderate	ME	0	0	2	0	0	0		0		0	0	0	0	0	0	0	0	0	0	0	0	0	0	0	0	1	38.4	1	1	1	0	1	1	1	1	0	0		0		0		0	0
1003	1	51	1	moderate	ME	0	0	2	0	1	0		0	1	1	1	0	0	0	0	0	0	0	0	0	0	0	0	0	0	1	39.5	0	1	1	0	0	1	1	1	0	0		0		0		0	0
1004	1	49	2	moderate	ME	0	0	2	0	1	0		0	1	0	0	0	0	0	0	0	0	0	0	0	0	0	0	0	0	0	40	0	1	0	0	0	0	0	0	0	0		0		0		0	0
1005	1	47	2	moderate	ME	0	0	2	0	1	0	7	0	1	1	0	0	0	0	0	0	0	0	0	0	0	0	0	0	1	1	40	0	1	1	0	0	1	1	1	0	0		0		0		0	0
1006	1	48	1	mild	Meningitis	0	0	1	0	1	0	4	0	2	0	0	0	0	0	0	0	0	0	0	0	0	0	0	0	0	1	40	0	1	0	0	0	1	1	0	0	0		0		0		0	0
1007	1	37	1	moderate	ME	0	0	1	0	0	0		0		0	0	0	0	0	0	0	0	0	0	0	0	0	0	0	0	1	39.1	0	1	1	0	1	1	1	1	0	0		0		0		0	0
1008	2	46	1	mild	Meningitis	0	0	2		0	0				1	0	0	0	0	0	0	0	0	0	0	0	0	0	0	1	1		0	1	1	0	0	1	1	1	0	0		0		0		0	0
1009	1	30	2	moderate	ME	0	0	1	0	0	0		0		0	0	0	0	0	0	0	0	0	0	0	0	0	0	0	0	1	37.8	0	1	1	0	0	1	0	1	0	0		0		0		0	0
1010	1	25	1	moderate	ME	0	0	1	0	1	0	3	0	2	0	0	0	0	0	0	0	0	0	0	0	0	0	0	0	0	1	39.6	0	1	1	0	0	0	0	0	0	0		0		0		0	0
1011	1	49	1	moderate	ME	0	0	2	0	1	1		0	1	0	0	0	0	0	0	0	0	0	0	0	0	0	0	0	0	0	40	0	0	1	1	0	1	1	1	0	0		0		0		0	0
1012	1	25	2	moderate	Encefalitis	0	0	1	0	1	0		0	2	0	0	0	0	0	0	0	0	0	0	0	0	0	0	0	0	0	39	0	1	0	0	1	1	1	1	0	0		0		0		0	0
1013	1	50	1	moderate	ME	0	0	1	0	0	0		0		0	0	0	0	0	0	0	0	0	0	0	0	0	0	0	0	0	38	0	1	1	0	0	1	1	1	0	0		0		0		0	0
1014	1	47	1	moderate	ME	0	0	1	0	0	0		0		0	0	0	0	0	0	0	0	0	0	0	0	0	0	0	0	1	39	1	1	1	0	0	1	1	1	0	0		0		0		0	0
1015	1	59	1	severe	ME	0	1	1	0	0	0		0		1	0	1	0	0	0	0	0	0	0	0	0	0	0	0	0	1	40	1	0	1	0	0	1	1	1	1	1	13	0		0		0	1
1016	1	68	1	moderate	Meningitis	0	0	1	0	1	0	10	0	2	1	0	0	0	0	0	0	0	0	0	0	0	0	0	0	1	1	38.5	0	1	0	0	0	0	0	0	0	0		0		0		0	0
1017	1	24	2	mild	Meningitis	0	0	1	0	1	0		1		0	0	0	0	0	0	0	0	0	0	0	0	0	0	0	0	1	38	0	1	1	0	1	1	1	1	0	0		0		0		0	0
1018	1	27	1	moderate	ME	0	0	1	0	1	0	7	0		0	0	0	0	0	0	0	0	0	0	0	0	0	0	0	0	1	38.5	0	0	1	1	0	1	1	1	0	0		0		0		0	0
1019	1	53	1	severe	ME	0	1	1	0	1	0	7	0	2	1	0	0	0	0	0	0	0	0	0	0	0	0	0	0	1	1	39	1	1	1	0	0	1	1	1	1	1	13	0		0		0	0
1020	1	52	1	moderate	Encefalitis	0	0	1	0	1	0	14	0	2	1	0	0	0	0	0	0	0	0	0	0	0	0	0	0	1	1	38.2	0	1	1	0	0	1	0	1	0	0		0		0		0	0
1021	1	63	2	moderate	Meningitis	0	0	1	0	1	0		0	2	0	0	0	0	0	0	0	0	0	0	0	0	0	0	0	0	0	39	0	0	1	0	0	0	0	0	0	0		0		0		0	0
1022	1	58	2	moderate	ME	0	0	1	0	1	0		0		0	0	0	0	0	0	0	0	0	0	0	0	0	0	0	0	1	39.8	0	1	1	0	0	1	1	1	0	0		0		0		0	0
1023	1	50	2	moderate	ME	0	0	1	0	1	0	5	0	2	0	0	0	0	0	0	0	0	0	0	0	0	0	0	0	0	1	38.3	0	1	1	0	0	1	1	1	0	0		0		0		0	0
1024	1	66	1	moderate	ME	0	0	2	0	1	0		0	1	1	0	0	0	0	0	0	0	0	0	0	1	0	0	0	0	0	39.5	0	1	1	0	0	1	1	1	0	0		0		0		0	0
1025	1	43	2	moderate	ME	0	0	1	0	1	0		0	2	0	0	0	0	0	0	0	0	0	0	0	0	0	0	0	0	1	38	0	1	1	0	0	1	1	1	0	0		0		0		0	0
1026	1	27	1	moderate	LP not done	0	0	2	1	1	0		0	2	0	0	0	0	0	0	0	0	0	0	0	0	0	0	0	0	0	38.4	0	1	1	0	1	0	0	0	0	0		0		0		0	0
1027	1	18	2	moderate	ME	0	0	1	0	1	0		0		0	0	0	0	0	0	0	0	0	0	0	0	0	0	0	0	1	39	0	1	1	0	0	1	1	1	0	0		0		0		0	0
1028	1	41	1	moderate	ME	0	0	2	0	0	0		0		0	0	0	0	0	0	0	0	0	0	0	0	0	0	0	0	1	39	0	1	1	0	0	1	1	1	0	0		0		0		0	0
1029	1	59	2	moderate	ME	0	0	1	0	0	0		0		0	0	0	0	0	0	0	0	0	0	0	0	0	0	0	0	0	39	1	1	1	0	0	1	1	1	1	1	13	0		0		0	0
1030	1	37	2	moderate	ME	0	0	1	0	1	0	7	0	2	1	0	0	0	0	0	0	0	0	0	0	0	0	0	0	1	1	38.5	0	1	1	0	0	0	0	0	0	0		0		0		0	0
1031	1	72	1	moderate	Encefalitis	0	0	2	0	1	1		0	2	1	0	1	1	1	0	0	0	0	0	0	0	0	0	0	0	1	39	1	0	1	0	0	1	0	1	0	0		0		0		0	0
1032	1	18	1	moderate	ME	0	0	1	0	1	0		0	2	0	0	0	0	0	0	0	0	0	0	0	0	0	0	0	0	0	39	0	1	0	1	0	1	1	1	0	0		0		0		0	0
1033	1	41	2	moderate	ME	0	0	1	0	0	0		0		0	0	0	0	0	0	0	0	0	0	0	0	0	0	0	0	0	39	0	1	1	0	0	1	1	0	0	0		0		0		0	0
1034	1	63	1	severe	ME	0	1	1	0	1	0		0	2	0	0	0	0	0	0	0	0	0	0	0	0	0	0	0	0	0	39.5	1	1	1	0	0	1	1	1	1	1	13	0		0		0	1
1035	1	32	1	moderate	ME	0	0	2	0	1	0		0	1	0	0	0	0	0	0	0	0	0	0	0	0	0	0	0	0	1	37.5	0	1	1	0	0	1	1	1	0	0		0		0		0	0
1036	1	45	1	moderate	Encefalitis	0	0	2	0	0	0		0	1	0	0	0	0	0	0	0	0	0	0	0	0	0	0	0	0	1	39	0	1	1	0	0	0	0	0	0	0		0		0		0	0
1037	1	43	2	moderate	ME	0	0	1	0	1	0		0	2	1	0	0	0	0	0	0	0	0	0	0	0	0	0	0	1	0	37.8	0	0	1	0	1	1	1	0	1	1	14	0		0		0	0
1038	1	67	1	moderate	ME	0	0	1	1	1	0	7	0		1	1	0	0	0	0	0	0	0	0	0	0	0	0	0	1	1	38.2	1	0	1	0	0	1	1	1	1	1	14	0		0		0	1
1039	1	40	1	moderate	ME	0	0	2	0	0	0		1		1	0	0	0	0	0	0	0	0	0	0	0	0	0	0	1	1	38.9	0	1	1	0	0	1	0	1	0	0		0		0		0	0
1040	1	29	1	moderate	Encefalitis	0	0	1	0	1	0	9	0	2	0	0	0	0	0	0	0	0	0	0	0	0	0	0	0	0	1	38	1	0	0	0	0	0	0	0	1	1	13	0		0		1	1
[truncated: 52 more columns]
